# Supplementary material for: Training Empathetic Communication Skills in Medical Students With a Role-Prompted GPT-4o Chatbot: Quasi-Experimental Intervention Study
Source: JMIR Med Educ. 2026 Jun 12;12:e88092. doi: 10.2196/88092 (PMC13309764; doi:10.2196/88092)
Supplement: Multimedia Appendix 2 [file mededu_v12i1e88092_app2.xlsx]

## Sheet: Tabelle1
id	filter_inclusion	sensitivity	user_uuid	created_at	gender	semester	case	repeat_tn	skill_SDM_pre	skill_MI_pre	skill_sexanam_pre	skill_badnews_pre	created_at_conversation	id_conversation	num_messages	num_messages_stud	num_messages_bot	sum_prompts	mean_prompt	sum_response	mean_response	id_evaluation	sum_evaluation	created_at_evaluation	grade	duration	created_at_post	skill_case_pre	skill_case_post	skill_case_diff	ln1_skill_case_pre	ln1_skill_case_post	skill_SDM_post	skill_MI_post	skill_sexanam_post	skill_badnews_post	feedback_1_post	feedback_2_post	feedback_3_post	feedback_4_post	feedback_5_post	feedback_6_post	feedback_7_post	feedback_8_post	feedback_9_post	vdl_1_post	vdl_2_post	vdl_3_post	vdl_4_post
3	0	0	7b496eff-839c-4f4e-998f-a4ce157a4cab	2025-06-17 14:21:51	1	1	1	nein	4	0	0	2	2025-06-17 14:32:46	4	18	9	9	1675	186.111	2120	235.556	2	3277	45825.6	0.85	10	2025-06-17 14:36:25	4	6	2	1.60944	1.94591	6	1	1	4	7	7	8	9	9	7	7	5	2	0	0	3	1
4	0	0	9556933b-e368-487e-bca2-ec2b250ab2b3	2025-06-17 14:22:21	1	2	1	nein	5	7	7	2																5			1.79176
5	0	0	cc097d9d-c348-4eaf-b1d9-75219bed6f5a	2025-06-17 14:22:50
6	1	1	df786842-a2d0-452b-81b4-c1870caf60e5	2025-06-17 14:23:07	2	3	1	nein	0	0	0	0	2025-08-28 15:18:12	156	20	10	10	4151	415.1	3386	338.6	140	2746	45897.6	0.88	39	2025-08-28 15:24:41	0	5	5	0	1.79176	5	5	0	0	8	10	8	10	10	10	8	6	0	0	0	4	0
7	0	0	8ad2efb3-30b9-4924-8804-9a9b88b538c6	2025-06-17 14:23:13
8	0	0	e2bb3ccd-e470-4aaf-9e11-3178e6d76a80	2025-06-17 14:23:27
9	0	0	20ef11a8-c027-41b6-9744-85df7f573ea3	2025-06-17 14:23:37
10	0	0	ed9d47d7-76a4-47a0-a94b-2adf70c10498	2025-06-17 14:24:00
11	0	0	5ade1485-71d5-4c9b-9741-ade03d04dddb	2025-06-17 14:24:12
12	0	0	904944e7-2f7e-4d87-b590-2f2e0e399417	2025-06-17 14:25:02
13	0	2	dedce737-eb5f-40ad-a8e2-63c7f07a560b	2025-06-17 14:25:29	2	7	3	nein	5	8	3	7	2025-06-17 14:27:22	2	10	5	5	89	17.8	444	88.8							3			1.38629
14	0	2	256643de-fb46-4316-9bba-630881fa0c97	2025-06-17 14:25:47	1	10	4	nein	10	10	10	10	2025-06-17 14:27:40	3	12	6	6	172	28.6667	964	160.667							10			2.3979
15	1	1	dbe51b31-0127-4c9c-83b3-ecbcfd4c04ef	2025-06-17 14:28:10	1	7	3	nein	7	8	8	3	2025-06-17 14:36:31	5	18	9	9	1327	147.444	2256	250.667	3	2971	45825.6	0.88	10	2025-06-17 14:42:25	8	8	0	2.19722	2.19722	7	8	8	3	9	9	9	9	8	6	10	4	0	0	0	3	1
16	0	0	3c9679d7-629a-4b5d-9242-f66e911e229d	2025-06-17 14:28:36	2	4	2	nein	9	9	0	0																9			2.30259
17	0	0	87cdc986-3d92-46c9-b661-80686aa0cff4	2025-06-17 14:29:44	2	6	3	nein	9	9	8	2																8			2.19722
18	0	0	95222489-1ed5-4f01-9231-9fb84c7a017a	2025-06-17 14:32:56
19	0	0	581ed3e7-3590-45a7-9801-644d02f91438	2025-06-17 14:33:04
20	0	0	355bb955-38e6-450a-b649-ac2a58b67ae9	2025-06-17 14:33:15
21	0	0	6f5d6ce2-5887-45a7-abbf-2fdef2355ece	2025-06-17 14:33:24
22	0	0	8ab765ed-d349-4b55-bceb-d2ec0d18dca7	2025-06-17 14:33:45	2	5	2	nein	3	10	4	7																10			2.3979
23	1	1	d528371b-3e6d-4739-8447-caf181bb4e1a	2025-06-17 14:33:50	1	6	3	nein	3	5	5	1	2025-06-17 14:57:58	6	22	11	11	2252	204.727	2184	198.545	4	3239	45825.6	0.85	23	2025-06-17 15:04:06	5	5	0	1.79176	1.79176	4	5	5	2	8	10	8	7	7	6	9	4	0	0	0	3	2
24	0	0	1828a984-64a7-4d2e-960e-e5e2fdb62e16	2025-06-17 14:35:50
25	0	0	951a8bf7-8de6-4bf4-b700-b03a7fdd6edb	2025-06-17 14:36:53
26	0	0	3ac90746-2812-488c-a5da-089eee3b7193	2025-06-17 14:36:56
27	0	0	1fd0ff52-103f-464f-9549-dba81b2cf48c	2025-06-17 14:38:51
28	0	0	1bdfdf28-7348-4669-8c1c-11f65bb40fb9	2025-06-17 14:38:58
29	0	0	a4d9b2fc-ae64-41dc-a9b1-b851a8132d22	2025-06-17 14:39:35
30	0	0	58d2224d-4d55-4e6e-bda5-c2e305bbad75	2025-06-17 14:39:40
31	1	1	f220b92c-a0b3-4f22-9f46-0802c31f4a3d	2025-06-17 14:42:15	1	6	3	nein	6	7	8	1	2025-06-17 15:05:05	7	38	19	19	1805	95	3492	183.789	5	3355	45825.6	0.8	23	2025-06-17 15:10:56	8	8	0	2.19722	2.19722	7	8	8	1	8	8	8	7	7	7	9	1	0	0	0	4	2
32	0	0	454372f4-b8fc-451e-96f7-ee6c671e089d	2025-06-17 14:42:19
33	0	0	5ba2de81-5529-4031-9765-89dd34c1919e	2025-06-17 14:46:18
34	0	0	b59d3ccd-85c9-4194-8c23-6c87f2e52525	2025-06-17 14:46:42
35	0	0	f4402b8e-a2f5-499b-90cb-d26d78a56468	2025-06-17 14:54:12
36	1	1	05088313-1168-4e91-a689-092c77b74b36	2025-06-17 14:54:30	2	10	4	nein	5	5	7	6	2025-06-17 15:11:59	8	36	18	18	1904	105.778	3341	185.611	6	3108	45825.6	0.85	17	2025-06-17 15:16:04	6	4	-2	1.94591	1.60944	4	4	4	4	6	8	8	9	8	7	8	2	2	0	0	4	0
37	1	1	3e338867-a86d-42d1-b3e5-e451e8bc328d	2025-06-17 14:54:31	1	7	3	nein	9	7	6	4	2025-06-17 15:54:34	11	34	17	17	2825	166.176	2922	171.882	9	2724	45825.7	0.85	60	2025-06-17 16:08:13	6	9	3	1.94591	2.30259	9	7	9	8	9	9	9	9	9	7	10	3	0	0	0	3	1
38	0	0	7ddabd00-b82f-4127-a680-452f29de23cc	2025-06-17 14:59:24
39	1	1	627dfeaa-fca0-45d5-9341-b1709ed0ebb2	2025-06-17 15:05:42	1	2	1	nein	2	2	0	0	2025-06-17 15:20:41	9	22	11	11	1656	150.545	4283	389.364	7	2872	45825.6	0.72	14	2025-06-17 15:23:41	2	2	0	1.09861	1.09861	2	1	2	1	7	7	10	9	9	10	10	2	0	1	0	3	1
40	0	0	9498cc2a-fc1e-454c-bf33-629be3674ccc	2025-06-17 15:07:06
41	0	0	22808654-4c05-4aa5-92d4-e9125193528f	2025-06-17 15:09:15
42	0	0	ecc51160-cc4c-4dbd-90f5-cd0a0fb6937c	2025-06-17 15:10:41	2	9	4	nein	3	6	5	4																4			1.60944
43	0	0	a507ae4a-7839-4901-8174-b24a51f6fd21	2025-06-17 15:12:41
44	1	1	a565581e-e9a1-403b-841f-02a84e93c2bb	2025-06-17 15:13:46	2	2	1	nein	2	2	3	0	2025-06-17 19:20:00	16	16	8	8	2215	276.875	2400	300						2025-06-17 19:37:53	2	4	2	1.09861	1.60944	4	4	3	0	0	0	0	0	0	0	0	0	0	0	0	4	1
45	1	1	412b6725-6cc8-440f-b9b3-683eaa35784f	2025-06-17 15:16:30	1	6	3	nein	7	7	7	7	2025-06-17 15:47:01	10	24	12	12	1614	134.5	2354	196.167	8	3489	45825.7	0.78	27	2025-06-17 15:54:07	7	7	0	2.07944	2.07944	7	7	7	7	7	7	5	8	8	8	8	1	1	0	0	4	0
46	0	0	07086091-eda0-404e-ab21-3758dcc77d80	2025-06-17 15:23:32
47	0	0	3f1663c6-854c-4cde-bc70-127dad6f83c4	2025-06-17 15:31:40
48	0	0	463747d6-d8df-43c5-8751-867d98904c26	2025-06-17 15:35:33
49	0	0	066cd903-aa77-4b16-ae34-929d8da55a37	2025-06-17 15:36:41
50	0	0	4d4905cf-7780-4c2d-b82d-2ea722d50b71	2025-06-17 15:46:38
51	1	1	016a8ee1-11a6-4b26-8f3d-14b73a787b42	2025-06-17 15:50:43	1	8	3	nein	8	4	4	6	2025-06-17 15:55:29	12	12	6	6	344	57.3333	1612	268.667	10	2686	45825.7	0.68	5	2025-06-17 15:59:56	4	3	-1	1.60944	1.38629	8	4	3	6	9	9	9	7	8	8	10	6	2	2	3	2	2
52	0	0	35c54488-e3de-4ed0-b5a0-ef985f5b1c88	2025-06-17 15:51:23
53	0	0	261944d9-a7c5-47ad-93cd-b51479e9a16c	2025-06-17 15:54:32	1	11	4	nein	10	6	2	3																3			1.38629
54	0	0	e96296d3-cd1e-4513-b067-bcb6b4142795	2025-06-17 15:55:47
55	0	0	ddacc3b8-64b5-4b2b-8411-bc736418537e	2025-06-17 15:58:07
56	0	0	0f790555-6be7-49b0-ba09-c7ac79c1a30b	2025-06-17 16:00:38
57	1	1	e7186be3-e5af-4b21-be79-3b8ff7e7687a	2025-06-17 16:03:26	2	8	3	nein	4	3	1	0	2025-09-02 16:32:13	181	42	21	21	3531	168.143	2735	130.238	165	3594	45902.7	0.85	137	2025-09-02 16:37:52	1	5	4	0.693147	1.79176	2	5	5	1	6	8	8	5	5	2	9	5	1	1	2	3	1
58	0	0	d9e55b29-52a3-4b70-9415-b277ce55c7d0	2025-06-17 16:04:59	2	11	4	nein	8	6	2	4	2025-06-17 16:18:49	13	22	11	11	2346	213.273	2362	214.727	11	3338	45825.7	0.85	16	2025-06-17 16:24:59	4	6	2	1.60944	1.94591	8	6	2	6	7	9	9	7	7	5	9	1	1	1	0	4	1
59	0	0	9b8e1a26-0f5e-4c69-b362-1ef354a3cd08	2025-06-17 16:09:55
60	0	0	e5bab4f3-27f8-4f5e-af86-fd3edb0e0961	2025-06-17 16:20:49
61	0	0	21655617-b1cc-4dd1-9e6a-5334a52bd1ff	2025-06-17 16:23:16
62	0	0	88922b1f-80ee-4860-919b-9971d19f8b73	2025-06-17 16:26:16
63	1	1	6dbffc7c-f37a-46bc-9a9d-d55c97c92f26	2025-06-17 16:26:44	2	4	2	nein	6	7	1	3	2025-06-19 12:01:35	37	18	9	9	1271	141.222	2164	240.444	32	3230	45827.5	0.85	1175	2025-06-19 12:06:13	7	8	1	2.07944	2.19722	9	8	0	0	8	9	9	9	9	9	9	0	0	0	0	4	2
64	0	0	54b92b17-fc46-4bc6-8898-0a2d033fdd29	2025-06-17 16:32:17	1	1	1	nein	4	0	1	6																4			1.60944
65	0	0	c2401850-5106-48e1-9a52-8f9b9b9a5f19	2025-06-17 16:35:01
66	0	0	f32de37c-8958-4e10-8e8f-ef5474963d6a	2025-06-17 16:43:16
67	0	0	fda26c49-425a-4c4a-af91-961bd8dafde5	2025-06-17 16:52:39
68	0	0	209be9fd-3adb-4609-a0d7-0eec22e0c8c4	2025-06-17 16:57:55
69	0	0	fcc1efd2-d42f-403a-b901-0dd36a99e9b8	2025-06-17 17:02:20
70	0	0	3026ab79-68e6-428d-a705-5193c5a770d8	2025-06-17 17:24:36
71	0	0	4f182a22-e10a-4e04-b85b-b3e51c315e80	2025-06-17 17:38:13
72	0	0	c9991a97-c3e5-400b-bc88-b39841f29d0d	2025-06-17 17:38:34
73	0	0	e9d643cd-73b5-4007-90a9-985c1a30ba22	2025-06-17 17:50:32
74	0	0	cfc0dd5b-5a98-4166-a96d-9348051fe51c	2025-06-17 17:52:24
75	0	0	68a7ea61-1283-4a8d-8f29-e971d3bea81e	2025-06-17 18:02:41
76	0	0	3079400f-8207-4ec1-8b72-d061a1aadef6	2025-06-17 18:05:02
77	1	1	d320836b-54bd-4c3d-af16-bf7afa6e772d	2025-06-17 18:05:49	2	4	2	nein	6	4	0	0	2025-06-17 18:41:00	14	22	11	11	2197	199.727	2660	241.818	12	3379	45825.8	0.85	30	2025-06-17 18:48:48	4	4	0	1.60944	1.60944	6	4	0	0	9	9	9	9	9	9	10	1	1	0	0	4	1
78	1	1	18daeef6-91b0-40cf-9549-b3d85245cde3	2025-06-17 18:32:52	1	6	3	nein	2	6	9	0	2025-06-17 18:58:36	15	72	36	36	3921	108.917	4643	128.972	13	2667	45825.8	0.85	26	2025-06-17 19:03:25	9	9	0	2.30259	2.30259	2	4	9	0	7	6	8	7	9	5	5	3	1	1	0	4	2
79	0	0	99730acc-6927-48f6-a3fe-7c58389722b7	2025-06-17 18:36:40
80	0	0	7758070e-c492-4e45-b277-1453d47c60eb	2025-06-17 18:41:21
81	0	0	5d5d4d65-2a15-4987-ae52-728b3cd48ffe	2025-06-17 18:42:20
82	0	0	0dfbea33-3c42-4a24-a6c6-f331b4fb16ed	2025-06-17 18:58:32
83	0	0	f02cd30b-4d60-48fc-9bf3-0fa124c6c5de	2025-06-17 19:00:27	2	6	3	nein	NA	NA	NA	NA																NA
84	0	0	94153db6-c567-48d6-9ea4-5c90cd73b780	2025-06-17 19:07:19
85	0	0	c192d657-4359-42a2-ad62-2609613592e7	2025-06-17 19:24:55
86	0	0	e6b09495-8b89-4e4d-bb72-d29d03e13435	2025-06-17 19:44:04
87	0	0	5a2d1287-c951-43b2-b4e0-683101650fc0	2025-06-17 19:47:14
88	0	0	62117490-f28e-4001-bdcf-573dd80e0996	2025-06-17 20:15:51	1	4	2	nein	3	7	3	1																7			2.07944
89	0	0	2277ce90-688d-4711-9309-33ef26321f8d	2025-06-17 20:21:29
90	0	0	428730da-d71f-44a9-9145-d45926e60575	2025-06-17 20:43:22
91	0	0	0c0b9c40-bfa7-475b-83c5-a5931afd6431	2025-06-17 21:00:42
92	0	0	9c9e9f76-9eca-4dbc-87f7-75805962ec32	2025-06-17 21:03:17
93	0	0	d294f0ce-5f70-400f-aae2-bff193ca237d	2025-06-17 21:28:55	2	11	4	nein	8	8	3	1	2025-06-17 21:43:50	17	16	8	8	868	108.5	952	119						2025-06-17 22:58:23	1	3	2	0.693147	1.38629	8	8	2	3	8	8	7	8	8	7	8	4	0	1	1	3	2
94	0	0	0034693f-36fd-4fcf-8d22-6a64aea7a2f6	2025-06-17 21:30:01
95	0	0	215ef71d-c376-4d4d-b603-3ed0dcc676df	2025-06-17 22:07:43
96	0	0	8eb3bbff-f280-43b6-b917-43489ca1dbf8	2025-06-18 00:24:49
97	0	0	33e5f24a-cfc3-4668-ae2d-91ac641f9f85	2025-06-18 04:47:17
98	0	0	634c5f38-878b-4924-821a-a0147ac2210d	2025-06-18 04:47:36
99	0	0	9b7f919f-1457-46ec-9233-0da0e0f37c3a	2025-06-18 05:02:51
100	0	0	e2401c12-0a5a-45c1-a2f4-394bacfc4809	2025-06-18 06:08:15	2	6	3	nein	7	9	6	3																6			1.94591
101	0	0	f83c1dde-32bb-4776-b06a-e1bb08920d93	2025-06-18 06:11:51
102	0	0	793186a6-776e-4924-b021-7166f6be18ea	2025-06-18 06:38:06
103	0	0	1b6ac650-ff89-4d0e-9cb1-2d4848b13d95	2025-06-18 06:59:53
104	0	0	ea72dcbb-9b49-4a86-90ad-cafbb8cd027b	2025-06-18 07:20:39	2	7	3	nein	6	5	4	4																4			1.60944
105	0	0	841fe429-f595-4a1b-99e4-9412e46eb38c	2025-06-18 07:22:51
106	0	0	da46fce7-5670-4657-a5e3-197f5548c300	2025-06-18 07:42:33
107	0	0	af30beb8-7ec4-4388-a271-384845a4b5ee	2025-06-18 07:46:19
108	0	0	4bd7b818-77d9-4518-8af1-74479a164c77	2025-06-18 08:35:48	2	11	4	nein	8	5	10	7	2025-06-19 08:39:00	35	32	16	16	1921	120.062	2599	162.438	30	3172	45827.4	0.85	75	2025-06-19 08:42:57	7	8	1	2.07944	2.19722	9	5	10	8	7	8	7	7	7	5	7	5	3	0	0	4	1
109	0	0	2e30ce82-292c-4f71-a2cd-a13babbcf92a	2025-06-18 09:08:38
110	0	0	fa30061b-9344-4d5c-b1b0-7212a5065d72	2025-06-18 09:09:03
111	0	0	a3ac9e92-209d-4f28-8b2e-5a9fbec8985b	2025-06-18 09:15:25
112	0	0	fed7ed40-7cfd-4096-bab6-f7592cb15f56	2025-06-18 09:15:26
113	0	0	4c2b9cb6-1f81-487b-8c93-25120b8109e9	2025-06-18 09:15:26
114	0	0	3d8748d1-7649-4f98-809c-e6728c4553c9	2025-06-18 09:17:27
115	0	0	5b41e2d5-2d3e-4d06-bd29-767983b0e65c	2025-06-18 09:22:12
116	0	0	0d158bf1-9297-44ef-af5b-6e836d6ac4d9	2025-06-18 10:08:25
117	0	2	dbf6e571-6b4a-4875-9ca7-baa670b64239	2025-06-18 10:19:25	2	9	4	nein	8	9	6	6	2025-06-19 07:54:48	34	26	13	13	3716	285.846	3024	232.615	29	3735	45827.3	0.78	22		6			1.94591
118	0	0	f9268f61-99fc-4ed9-b701-42002ea6585f	2025-06-18 10:19:27
119	0	0	eb044a25-5188-4282-8eba-decc5a92c81e	2025-06-18 10:19:32
120	0	0	f1bcaca3-2357-4ef1-9283-404b28ab0f5e	2025-06-18 10:19:37
121	1	1	5e230de7-0ac2-46f3-8501-00a1357560a2	2025-06-18 10:19:40	1	9	4	nein	7	7	4	5	2025-06-18 10:34:46	18	20	10	10	1812	181.2	3435	343.5	14	2918	45826.4	0.78	15	2025-06-18 10:38:22	5	5	0	1.79176	1.79176	5	5	5	5	6	8	8	7	7	5	10	2	0	0	0	3	2
122	0	0	56dbe114-fbc0-4be4-af31-62c2f46c3eca	2025-06-18 10:19:50
123	0	0	545bac60-c6c5-42f9-9097-470ed1b62828	2025-06-18 10:20:25
124	1	1	1deb35ae-2dbf-4bcb-a9bf-a8fcf6857fc0	2025-06-18 10:20:33	2	9	4	nein	8	6	7	4	2025-06-18 10:38:24	19	22	11	11	1635	148.636	1691	153.727	15	2864	45826.4	0.75	18	2025-06-18 10:42:25	4	6	2	1.60944	1.94591	6	6	7	6	10	10	10	10	10	9	10	0	0	0	0	4	1
125	0	0	a5931535-32df-4ea5-9737-56e5f59066a7	2025-06-18 10:20:49
126	0	0	31833bab-bcb6-48e9-8691-ac6c764b6535	2025-06-18 10:21:01
127	0	0	34eb2375-20e7-433b-9df1-2094dfbbb9ed	2025-06-18 10:22:33
128	0	0	0dd857d7-9da5-47ca-a857-386c5b82716d	2025-06-18 10:25:18
129	0	0	80b05f36-35d8-4660-bfed-dcfce1802481	2025-06-18 10:25:19
130	0	0	bfaa299f-5d9e-48be-87b8-9a9a79983b74	2025-06-18 10:26:20
131	0	0	4430e341-2ab5-49e0-a377-8782dc77dfb9	2025-06-18 10:26:27
132	0	0	af6bf434-9576-423f-8bd1-6d932b285fee	2025-06-18 10:26:32
133	0	0	ddc2c532-982f-4c2a-b9a4-c0e711e4671b	2025-06-18 10:26:56
134	0	0	701cb737-622b-4ec8-bba9-b59e6ede82b1	2025-06-18 10:27:14	2	2	1	nein	5	5	2	2																5			1.79176
135	0	0	fb85bb73-63d8-4bc3-8fbf-ef38ae9340eb	2025-06-18 10:28:11	2	4	2	nein	3	4	1	1																4			1.60944
136	0	0	1b1598e2-2d30-445b-b4b5-90a959267746	2025-06-18 10:28:17
137	0	0	0d868a5d-dd6d-46f6-8dc1-4f75e8be3b40	2025-06-18 10:28:29
138	0	0	9db8da9f-2d69-48b5-aab2-946373df48de	2025-06-18 10:28:43
139	0	0	7dd97156-23d0-4756-8c59-e05b8519ddcc	2025-06-18 10:29:06	1	3	1	nein	6	7	5	0																6			1.94591
140	0	0	7def71e7-a1a9-4cca-a0c5-f528218d5bb7	2025-06-18 10:29:42
141	0	0	7ed0a2ed-35d8-417e-89ae-5a980e5b778c	2025-06-18 10:29:57
142	0	0	d760a8f7-1885-4893-9044-258d803b933b	2025-06-18 10:30:03	2	9	4	nein	8	6	9	10																10			2.3979
143	0	0	499c1ae0-a35f-4449-a79e-63ca6c1bd9b8	2025-06-18 10:30:03
144	0	0	49543ed2-c9dc-4a7e-8b29-e799db21db25	2025-06-18 10:30:31
145	0	0	b9691bf4-ff0d-4e6a-97ae-932aab122aa3	2025-06-18 10:31:12
146	0	0	70585cb9-11b7-4d8b-bae0-e0a5b72719ef	2025-06-18 10:31:16	2	4	2	nein	6	8	3	5																8			2.19722
147	0	0	5ad548d6-33e5-49df-ada7-d52939aa25a7	2025-06-18 10:34:31
148	0	0	e4c6d6f8-950f-4baf-abf2-e1f86d4fdd4a	2025-06-18 10:35:18	2	3	1	nein	3	2	5	4																3			1.38629
149	0	0	696d5709-5f67-465c-adb3-14753a099a3f	2025-06-18 10:36:10
150	0	0	c22c763a-19df-47f1-97b2-300c5d23409e	2025-06-18 10:36:43
151	0	0	db0df235-d587-4088-9999-52d27f1d6604	2025-06-18 10:37:16
152	0	0	0a32b48f-ea89-490f-86ef-8ad07be6e866	2025-06-18 10:38:12
153	0	0	54df11ac-6a49-42bc-8032-afad8de9ef2b	2025-06-18 10:39:24
154	1	1	2f6cdf4e-bc8f-4eb8-b002-3c67dffdbcbd	2025-06-18 10:40:10	2	4	2	nein	1	5	1	1	2025-06-18 10:51:04	20	18	9	9	1116	124	1754	194.889	16	3624	45826.5	0.83	12	2025-06-18 10:55:26	5	6	1	1.79176	1.94591	3	6	1	1	7	7	7	9	9	8	9	2	0	0	0	4	2
155	1	1	39b4d656-2199-4ee5-96ae-a7161372a2c1	2025-06-18 10:40:38	1	2	1	nein	8	1	10	9	2025-06-18 10:56:26	21	16	8	8	1899	237.375	2995	374.375	17	3171	45826.5	0.85	16	2025-06-18 10:59:19	8	7	-1	2.19722	2.07944	7	3	10	9	8	5	4	7	8	2	3	7	7	1	3	2	2
156	0	0	57cc63f1-fa71-4c8c-b0f9-259d4a0cb138	2025-06-18 10:43:01
157	0	0	4e0c71d0-179f-4d9b-8a81-f77759bf695a	2025-06-18 10:43:28
158	0	0	3894bc8c-202e-4cbc-9b39-d24c84764e5c	2025-06-18 10:45:26
159	0	0	e85084c4-7311-43ee-95aa-c9be768ea99d	2025-06-18 10:45:53
160	0	0	ae5add0e-81b9-4139-8557-127e0f93d878	2025-06-18 10:50:55	1	9	4	nein	6	6	4	8																8			2.19722
161	1	1	d1b10b76-6cda-467f-93d4-0be29c98d27b	2025-06-18 10:54:44	2	2	1	nein	5	6	2	2	2025-06-18 11:05:07	22	10	5	5	1072	214.4	1808	361.6	18	3027	45826.5	0.68	11	2025-06-18 11:08:56	5	7	2	1.79176	2.07944	7	7	3	2	10	10	10	10	10	10	10	0	0	0	0	4	0
162	0	0	070b489a-f310-4946-9ddf-7d5ac12cdc29	2025-06-18 10:56:07
163	1	1	0a6c12e9-edec-4c69-9fcb-d09b492b6506	2025-06-18 10:56:50	2	4	2	nein	8	8	0	0	2025-07-30 08:34:13	130	24	12	12	1960	163.333	2763	230.25	119	3338	45868.4	0.85	9	2025-07-30 08:37:36	8	8	0	2.19722	2.19722	8	8	0	0	6	6	6	6	6	6	6	1	1	0	0	0	0
164	0	0	64542fab-a5e6-4297-9e7f-6071a9d65cd5	2025-06-18 11:01:26
165	0	0	b92c179e-158b-4380-8490-de50e9e042bc	2025-06-18 11:01:42
166	0	0	2f0d4b9b-8ffa-48a9-9792-8dc3e5c949dd	2025-06-18 11:03:07
167	0	0	b7ae19ab-4662-4816-91f3-84dfaa62e7ac	2025-06-18 11:08:26
168	0	0	23324976-325b-4308-add2-37acc304ca30	2025-06-18 11:09:32
169	0	0	89478387-8e18-4f28-a681-8c67d8d24287	2025-06-18 11:11:17	2	4	2	nein	6	7	2	4																7			2.07944
170	0	2	0d5ad318-ebd7-4383-8e79-e6bdb93bfd23	2025-06-18 11:11:43	0	4	2	nein	7	4	3	3	2025-06-18 13:29:25	25	60	30	30	3841	128.033	7650	255							4			1.60944
171	0	0	01a64992-5ecc-4863-be4f-d787cc9ee5cf	2025-06-18 11:18:34
172	0	0	4acb3d7e-6657-407a-b328-d52ef7ed3e88	2025-06-18 11:21:18
173	0	0	bee2ef64-05d0-48b8-8e7e-fc4c2cb6b88f	2025-06-18 11:21:35
174	0	0	ec31b111-3228-43a3-912d-5a118d0a3ecd	2025-06-18 11:23:02
175	0	0	55930e04-4879-437e-8002-ddb3db4cc48d	2025-06-18 11:25:14
176	0	0	cf9e99f0-8bc3-4843-be3e-c6436b71b1ec	2025-06-18 11:26:19
177	0	0	1a5f831b-91d8-49b4-beaf-20e8c1ea6649	2025-06-18 11:26:22
178	0	0	75a33ccb-070a-469b-965a-f1410124f6aa	2025-06-18 11:44:06
179	0	0	d48d95cc-f68a-4fbb-9db2-bf2d7bb90f96	2025-06-18 11:46:58
180	0	0	8cb956aa-014f-4f70-a8ac-5436e417317c	2025-06-18 11:47:17
181	0	0	0fcefb38-3647-48dc-80b6-c5770683ee94	2025-06-18 11:47:21	1	2	1	nein	1	3	2	4																1			0.693147
182	0	0	d690f932-c6a6-477c-832d-50a5238d5d71	2025-06-18 11:51:09	0	3	1	nein	0	0	0	0	2025-07-05 11:20:40	57	14	7	7	192	27.4286	1265	180.714	51	169	45843.5	-9999	1		0			0
183	1	1	7fcef3de-a80f-4b3d-83dd-0e59b0521eb7	2025-06-18 11:58:49	0	4	2	nein	7	5	0	0	2025-06-18 12:14:27	23	24	12	12	1058	88.1667	1669	139.083	19	3291	45826.5	0.85	16	2025-06-18 12:17:51	5	6	1	1.79176	1.94591	8	6	0	0	8	9	9	10	10	10	10	0	0	0	0	4	0
184	0	0	f5f748f6-5a7d-4b9b-8176-3afdeaad12df	2025-06-18 12:04:53	2	6	3	nein	6	8	4	2																4			1.60944
185	0	0	91d7864d-31ea-4eaf-b394-0ab6c5ef0197	2025-06-18 12:06:03
186	1	1	50e4b8e3-99a6-4a24-a5c2-e1d1bc0a9b42	2025-06-18 12:06:04	1	6	3	nein	8	7	9	3	2025-06-18 12:33:49	24	32	16	16	2808	175.5	2404	150.25	20	2979	45826.5	0.85	27	2025-06-18 12:42:42	9	8	-1	2.30259	2.19722	9	6	8	3	9	8	10	8	8	7	9	2	1	0	0	4	1
187	0	0	ca583ae0-68e3-4317-8065-2424012ac70d	2025-06-18 12:25:08	1	3	1	nein	0	4	2	4																0			0
188	0	0	68ac5336-0613-4ec6-a4da-7edac0f2e196	2025-06-18 12:25:26
189	0	0	1c843186-d294-40b5-9b19-c56813dc32e5	2025-06-18 12:29:24
190	1	1	deac8faa-fd17-4f9e-9d2b-3bafd7352159	2025-06-18 12:34:13	2	9	4	nein	4	5	8	6	2025-07-21 14:56:16	102	28	14	14	2120	151.429	3869	276.357	91	2803	45859.6	0.78	23	2025-07-21 15:01:06	6	6	0	1.94591	1.94591	5	6	8	6	8	10	9	7	6	6	10	2	0	1	1	3	1
191	0	0	5e421b74-03f8-4a0b-9af8-a4e87899e4df	2025-06-18 12:41:09	2	4	2	nein	3	3	3	4																3			1.38629
192	0	0	1c820d46-c605-4770-9b84-6ebeb10522e0	2025-06-18 12:41:58
193	0	0	d7de1c3b-6e6e-42d1-8eae-70fd5865ef77	2025-06-18 12:44:22
194	0	0	cb57e259-94e5-4a32-86f0-979f6e6e3a2f	2025-06-18 12:54:08
195	0	0	bd414715-035e-45f3-8d4a-496784da0ceb	2025-06-18 13:00:37
196	0	0	59e01cbd-b8e4-463a-a94c-c7c72ae0d7bd	2025-06-18 13:04:25	1	2	1	nein	2	3	8	2																2			1.09861
197	0	0	e6255e6f-0fd2-47a4-922b-835402028e4a	2025-06-18 13:11:54
198	1	1	e371655f-e66b-48d1-a432-d49fa6cc04e3	2025-06-18 13:14:57	2	9	4	nein	8	8	8	7	2025-06-18 13:35:30	26	30	15	15	2493	166.2	4698	313.2	21	3363	45826.6	0.9	26	2025-06-18 13:44:58	7	8	1	2.07944	2.19722	8	8	8	8	9	10	9	9	9	9	9	1	1	0	1	4	1
199	0	0	fd97bbbe-6eea-4c91-961f-188f9622a697	2025-06-18 13:15:41
200	0	0	dc69beb7-c311-4f53-877b-4db4b7f16cf0	2025-06-18 13:30:41
201	0	0	a028fa1f-af9f-43d3-9b34-9f152cc2ab30	2025-06-18 13:31:38	2	9	4	nein	5	4	7	8																8			2.19722
202	0	0	294abb52-337f-46ef-a794-e20d8df8ccb3	2025-06-18 13:38:00
203	0	0	a454f6a8-fa31-4ca4-98cc-8ea2357dc9a3	2025-06-18 13:46:35
204	0	0	4bd4324b-2eee-4434-b26a-09f54051756c	2025-06-18 14:11:06
205	0	0	04308426-3ca0-4353-adc4-2919ec74b723	2025-06-18 14:13:38
206	1	1	f3896639-fba9-4eb4-884d-16b5c0760aeb	2025-06-18 14:29:32	2	9	4	nein	5	5	5	8	2025-06-18 15:03:56	27	26	13	13	2172	167.077	2946	226.615	22	3047	45826.6	0.9	33	2025-06-18 15:10:13	8	10	2	2.19722	2.3979	7	7	5	10	10	10	10	10	10	10	10	1	0	0	0	4	0
207	0	0	9b099fa3-68a3-489e-a838-f15df9b0c0c9	2025-06-18 14:51:19
208	0	2	422e7350-4545-44a0-b13c-962b60676d5d	2025-06-18 15:23:19	1	2	1	nein	3	4	5	3	2025-09-02 09:33:14	169	28	14	14	770	55	3051	217.929							3			1.38629
209	0	0	f18ac3c2-9259-4e14-b1e1-4b63817270e0	2025-06-18 15:24:04
210	0	0	62ed5b11-3f72-4b49-bb0d-0fbc9db85d14	2025-06-18 15:25:02
211	0	0	bfd7cd82-122b-499a-8cce-d389207437c6	2025-06-18 15:27:20
212	0	0	17446c37-51eb-4a68-8129-1c194765d885	2025-06-18 15:28:21	2	2	1	nein	3	2	4	1																3			1.38629
213	1	1	adf2374a-4c5d-4671-9f33-bc28f2769089	2025-06-18 15:30:05	2	9	4	nein	6	6	6	5	2025-06-18 15:45:58	28	22	11	11	2432	221.091	2228	202.545	23	3942	45826.7	0.78	17	2025-06-18 15:51:07	5	8	3	1.79176	2.19722	7	6	5	8	8	10	10	10	10	9	10	3	0	0	0	4	1
214	0	0	2eba2ddf-2e4e-47f6-921f-bbca2dda5a2d	2025-06-18 16:41:18
215	0	0	9bbee4c6-b9d4-49db-ae0b-b6ef8edfa806	2025-06-18 16:42:07
216	0	0	078128fd-2453-4d43-9e96-ceb7b03dc86e	2025-06-18 16:43:28
217	0	0	29db996c-46a1-438e-a13e-8a8ecc7af242	2025-06-18 17:15:01
218	0	0	a4d7cc9d-0c6a-48d7-b15e-b38359c4f19b	2025-06-18 17:15:26
219	1	1	f78924ae-fe17-47cb-a6ae-3b8eb1c6d777	2025-06-18 17:15:32	2	7	3	nein	2	8	5	1	2025-06-18 17:36:09	29	36	18	18	1599	88.8333	2908	161.556	24	3165	45826.7	0.85	21	2025-06-18 17:41:51	5	6	1	1.79176	1.94591	3	8	6	1	9	9	10	10	10	10	9	3	1	0	0	4	1
220	0	0	8a104893-eb06-4728-9ab7-25d6b73d22ce	2025-06-18 17:15:32	2	5	2	nein	2	8	6	1																8			2.19722
221	0	0	180e28a2-c140-4302-bb13-177c739cdd9f	2025-06-18 17:15:38
222	0	0	e5b6fe76-e553-4d1d-9718-b5141a654d66	2025-06-18 17:15:54
223	0	0	04a93e32-7e23-47bc-8c65-d8515907bf0a	2025-06-18 17:15:57
224	1	1	3a11bd5f-b812-414b-8c5a-27a7b8beb925	2025-06-18 17:17:18	2	7	3	nein	5	8	6	3	2025-06-18 17:52:27	30	24	12	12	4439	369.917	3298	274.833	25	3056	45826.7	0.85	35	2025-06-18 17:56:38	6	6	0	1.94591	1.94591	6	8	6	3	9	9	9	9	9	9	9	1	1	0	0	4	1
225	0	0	7547578b-5088-4287-908f-1f360f38bc16	2025-06-18 17:18:29
226	0	0	8b0387a8-e92e-4362-9928-705797494e11	2025-06-18 17:19:43	1	8	3	nein	8	7	7	5																7			2.07944
227	0	0	3fae0cde-0b83-4575-aed5-a9bc24ff4117	2025-06-18 17:23:39
228	0	0	81a829ed-830d-448e-b1b0-c5b17d995f79	2025-06-18 17:26:32
229	0	0	14c4661e-ee35-4964-a095-4a3f211beacf	2025-06-18 17:27:03
230	0	0	066e18df-7ab1-4457-a67f-73286aa33eb6	2025-06-18 17:42:29
231	0	0	513e1082-33f7-4676-b494-1126d4e8df15	2025-06-18 17:48:25
232	0	0	b3c6c38d-186b-441a-b348-272bfd441f01	2025-06-18 17:52:06
233	0	0	9c2a13fd-ee7b-4490-8465-22950c252520	2025-06-18 17:55:11
234	0	0	4b2fe82b-6a10-4268-9d24-3e12eff9e41c	2025-06-18 18:07:05
235	0	0	f376a8f6-ef1b-4d55-9dde-36e7900a5374	2025-06-18 18:16:09
236	1	1	09a5acc8-b459-408f-958e-5c77540daabc	2025-06-18 18:21:50	2	8	3	nein	8	5	3	1	2025-06-18 18:40:01	31	20	10	10	2740	274	2845	284.5	26	2911	45826.8	0.75	18	2025-06-18 18:44:19	3	7	4	1.38629	2.07944	8	5	7	1	10	10	10	10	10	9	10	0	0	0	0	4	1
237	0	0	126506c2-d8ba-490a-8c50-ac1cbd51af25	2025-06-18 18:22:38
238	0	0	7512a2ef-d64f-4437-aa24-81eb6f3dd907	2025-06-18 18:23:13
239	0	0	17238aa0-0e5f-4d2b-9ebb-0693c0f23be8	2025-06-18 18:26:46
240	0	0	22715dd9-ecf2-4d5a-a4ad-e06ca80260d1	2025-06-18 18:37:31
241	0	0	6909bb0d-e423-4d2b-aebf-8dd5be13e483	2025-06-18 18:46:15
242	0	0	c6134cdd-c3dd-46dd-af13-3117743a9fd8	2025-06-18 18:52:13
243	0	0	fe5a6e80-e8ac-45d6-a434-e65091506707	2025-06-18 19:01:31
244	0	2	ee3f5374-64e8-4bfe-b22c-7417188261ac	2025-06-18 19:04:25	2	8	3	nein	8	5	3	2	2025-06-18 19:19:39	32	42	21	21	1477	70.3333	3233	153.952	27	3279	45826.8	0.78	16		3			1.38629
245	0	0	3af5648b-fbbb-4edb-bb05-61864378c748	2025-06-18 19:16:37	1	6	3	nein	3	7	6	1																6			1.94591
246	0	0	9272cc81-6807-485c-8b28-039c94381b03	2025-06-18 19:20:21	1	9	4	nein	8	7	7	8																8			2.19722
247	0	0	567b3a6d-9e10-42b8-8169-34d56a40920f	2025-06-18 19:34:19	1	4	2	nein	7	7	6	3																7			2.07944
248	0	0	edb61149-ddcd-4c2a-af4d-6e83c7f4a7ef	2025-06-18 19:37:11	2	5	2	nein	3	4	1	1																4			1.60944
249	0	0	cbfcc9c2-eae2-473c-b9a2-11926a9ae7c0	2025-06-18 19:37:12
250	0	0	9e44fe8b-abc2-4385-bf77-24ecc04493ea	2025-06-18 19:40:41
251	0	0	135d97c2-9b38-4eac-bf54-8bbafad7ac5f	2025-06-18 19:56:24
252	0	0	56a79d58-671a-4977-abd3-dfdcbca3ca95	2025-06-18 20:01:23
253	0	0	749b20d7-edf8-4082-a605-af6b343c5875	2025-06-18 20:15:37
254	0	0	07f891bf-5365-436e-bab7-f42d5449d3f5	2025-06-18 20:19:05
255	0	0	194caf67-19bc-40ce-a4be-d4ad1c427d4c	2025-06-18 20:19:23
256	0	0	24ad8fda-381d-4613-beb6-994037f15808	2025-06-18 20:35:04
257	0	0	8156c044-2e4a-4b8b-ad71-632e2d65d05d	2025-06-18 20:37:54
258	0	0	0ddf99d6-397f-478a-8281-8868ca997980	2025-06-18 20:38:21
259	0	0	3d2f5c83-16d3-4a20-9c55-9f143a0f1a27	2025-06-18 21:05:14
260	0	0	c6a502aa-b3dd-4082-9f1a-37671d66ffad	2025-06-18 22:16:49
261	0	0	bef15520-c608-4ab2-9d50-a91b0aa4214a	2025-06-18 22:45:52
262	0	0	2af2ba82-e6d5-40b5-88b9-fa3e1d2d4909	2025-06-18 23:58:21
263	0	0	dc8ee807-a8bd-459f-bf0d-9dad386a6f86	2025-06-19 04:31:34
264	0	0	232caa32-7146-44e2-a80c-46bb6e62f02b	2025-06-19 04:39:31
265	0	0	2c556207-ef23-4d80-9613-98a67edb44b5	2025-06-19 04:51:17
266	1	1	00bba9bc-bea2-4932-9695-e2fa6a6ad91d	2025-06-19 05:42:37	2	6	3	nein	10	7	6	2	2025-06-19 06:23:44	33	34	17	17	3729	219.353	2748	161.647	28	3412	45827.3	0.85	41	2025-06-19 06:28:05	6	6	0	1.94591	1.94591	9	7	6	2	10	10	10	10	10	8	10	0	0	0	0	4	2
267	0	0	eb30db2c-8b6d-45a7-9692-2f6d1bcb6bf7	2025-06-19 06:49:51
268	0	0	2596d7c7-3984-4e16-b88d-0c4ec3c6a1b6	2025-06-19 07:16:36
269	0	0	bb2e2848-18a5-47dc-b5a4-7528a90adaff	2025-06-19 07:38:58
270	0	0	864e5a7f-81c1-438d-b6b9-a4592449ae41	2025-06-19 08:03:46
271	0	0	874af32f-0c3b-4c4b-b1ec-81db45164ec4	2025-06-19 08:05:09
272	0	0	81330c02-4b31-41e6-a293-3a87a70069d4	2025-06-19 08:40:36
273	0	0	3002445a-f367-41b1-b44d-8762d8d422b2	2025-06-19 09:08:12
274	0	0	8e62a312-1533-4a36-a5f1-139e7c49df0b	2025-06-19 09:54:43	2	9	4	nein	2	0	0	1																1			0.693147
275	0	0	940c3bdd-fe62-4e66-b2a1-ac5b840f38ea	2025-06-19 10:03:25
276	0	0	ecc23eff-f711-4df7-ade4-97bef515d169	2025-06-19 10:09:14
277	0	0	cea10478-c710-4fc8-8cbd-b15f7e4883d4	2025-06-19 10:12:17
278	0	0	fbbc7c51-f80a-4de8-a71f-46e4f63faadf	2025-06-19 10:36:58	0	11	4	nein	10	10	10	10	2025-06-19 11:13:07	36	24	12	12	2088	174	2789	232.417	31	3070	45827.5	0.75	38		10			2.3979
279	0	0	83bdaa85-f89e-438e-9625-065b7182834e	2025-06-19 11:34:24
280	0	0	34241363-8a7e-4802-8340-072f8b45ed8a	2025-06-19 12:09:20
281	0	0	cf86559e-aa1d-4ac1-acab-023e6b0fffd7	2025-06-19 12:31:44
282	0	0	a0e7d755-64c9-4772-9b39-c89e0a768549	2025-06-19 14:15:17
283	0	0	621e38e3-a728-4330-bf32-d19350f581f6	2025-06-19 14:35:37
284	0	0	f9a5dff2-9610-44d0-b2c7-ed190b0d0f44	2025-06-19 15:14:28
285	0	0	d384f2e0-bd36-40dd-a21f-943b05b27b5a	2025-06-19 15:14:33
286	0	0	d9ab29ff-6c06-4573-92f5-faac776bff24	2025-06-19 15:19:24	2	10	4	nein	6	9	3	7																7			2.07944
287	0	0	985ce256-9b44-4974-b2e5-ae2086594811	2025-06-19 15:19:32
288	0	0	2161eb3b-5899-4394-b46f-eaa650df52a2	2025-06-19 18:13:13
289	1	1	9936d500-cad4-4b33-83ce-c409599371eb	2025-06-19 20:14:57	1	9	4	nein	9	9	3	5	2025-06-19 20:36:15	38	32	16	16	2551	159.438	2924	182.75						2025-06-19 20:55:21	5	8	3	1.79176	2.19722	9	9	3	8	6	6	6	8	8	7	7	8	3	3	2	2	2
290	0	0	4c19b9c9-97ef-46fd-83b0-393596a0d87b	2025-06-20 05:45:45
291	0	0	2166b537-2eca-4c46-bc22-835692d6d7eb	2025-06-20 10:27:06
292	1	1	46f6e34a-b1b6-4563-8fc0-878f110e1f70	2025-06-20 11:27:46	1	9	4	nein	5	5	7	7	2025-06-20 13:12:07	39	20	10	10	4250	425	2624	262.4	33	4117	45828.6	0.82	54	2025-06-20 13:25:35	7	7	0	2.07944	2.07944	5	5	7	7	8	9	7	10	9	8	8	2	0	1	1	3	2
293	0	0	84219fe5-7924-4834-8af9-ed28a767f12f	2025-06-20 14:18:12
294	0	0	916bf757-788c-45c6-abae-2f08b0b1b702	2025-06-20 14:18:17
295	0	0	7c5f6652-3286-46e7-a48b-3eea0708785e	2025-06-20 14:18:28
296	0	0	489cd542-11da-469e-b975-47cbe844d1e6	2025-06-20 15:03:49
297	0	0	769dce4e-8bcb-4259-b37e-3b9afd554735	2025-06-20 22:33:17
298	0	0	0f6b1120-a2d3-45d0-b909-68ddabc8f854	2025-06-21 07:04:39
299	0	0	eced1a9d-1af2-43ca-afcb-ccfe887e354a	2025-06-21 19:08:21
300	1	1	81849a5d-ba80-4a97-88fd-10f36d156181	2025-06-21 19:50:59	2	4	2	nein	8	5	1	0	2025-06-21 20:13:06	40	40	20	20	4461	223.05	4551	227.55	34	3671	45829.8	0.88	27	2025-06-21 21:07:59	5	8	3	1.79176	2.19722	8	8	2	0	5	5	5	5	5	5	5	5	5	2	2	2	2
301	0	0	93d4b9a0-b974-4dba-abf5-ae0a837d47c3	2025-06-22 06:41:19
302	0	0	d5a5c243-2947-4a3c-ba34-6543a9a6f426	2025-06-22 10:35:35
303	1	1	db5e46b7-1c9e-49f0-8d4f-1d7fd7f5905e	2025-06-22 18:22:49	0	5	2	nein	5	5	5	5	2025-06-22 20:28:33	41	16	8	8	828	103.5	1801	225.125	35	2924	45830.9	0.83	123	2025-06-22 20:31:40	5	5	0	1.79176	1.79176	5	5	5	5	6	6	6	6	6	6	6	6	6	1	1	3	2
304	0	0	edc1c51d-29d1-4e3b-9cfc-f5db58024ebe	2025-06-22 18:23:05
305	0	0	d20df1e7-871b-42ee-8ce5-6ed01c2a24f4	2025-06-23 11:24:12
306	0	0	ef3cd43c-b656-4a29-85f3-3dcbb02c9d1e	2025-06-23 11:39:39	1	9	4	nein	4	5	5	5																5			1.79176
307	0	0	373357b3-83f6-49bf-8cd8-25a1461e0b7d	2025-06-23 13:41:39
308	0	0	f70d8106-e243-49a2-9f69-2568b4d0db52	2025-06-23 13:59:35
309	0	0	66faa176-9487-4075-97bf-7bedc1bc4826	2025-06-23 14:25:34
310	1	1	db56bfa7-7b4a-41e1-8e67-32bac0152def	2025-06-23 15:58:23	2	5	2	nein	6	9	3	1	2025-06-23 16:36:00	42	22	11	11	3194	290.364	2688	244.364	36	3044	45831.7	0.87	40	2025-06-23 16:50:29	9	10	1	2.30259	2.3979	7	10	2	1	8	8	9	9	9	7	10	1	0	0	0	4	1
311	0	0	e48b7bbf-862b-4ed7-b142-30f1164adc9f	2025-06-23 19:33:35
312	0	0	00179ae1-f07e-43c6-a9d3-b375e6e4f08e	2025-06-23 21:25:53
313	0	0	3d6b90e8-c866-4543-a805-aaa8ccac800c	2025-06-24 05:32:28
314	0	0	19c1f575-8838-4b37-be15-e9c025e09fa0	2025-06-24 08:25:03
315	0	0	022d881e-116b-41a7-bd35-e1c1f3cba9a8	2025-06-24 08:26:25
316	0	0	72ef91f3-eca0-49c4-9c25-6aba3e50a050	2025-06-24 08:26:56
317	0	0	dd572b8c-1c57-491a-9a0a-03e493b361cd	2025-06-24 08:27:02
318	0	0	6b738af5-9b3c-4e70-a39d-5513def9f3d1	2025-06-24 08:58:12
319	0	0	68cadbc8-a6e2-4aa6-bca3-4be12534fac8	2025-06-24 09:18:41
320	0	0	761a19d7-6846-47d2-9f3b-470282d1a5f2	2025-06-24 09:30:15
321	0	0	319f5edc-9c41-4656-98d3-8a58535ce1f3	2025-06-24 10:56:02
322	0	0	6d75ee17-88ac-43d3-bb48-e70dd67f5732	2025-06-24 10:58:30	2	9	4	nein	5	3	4	5																5			1.79176
323	1	1	c9ce2032-92ea-40eb-ab59-b0b8d1e68fad	2025-06-24 10:58:33	1	8	3	nein	8	9	9	2	2025-09-02 15:27:32	180	37	19	18	2015	106.053	2261	125.611						2025-09-02 15:31:37	9	9	0	2.30259	2.30259	8	9	9	2	8	8	8	9	8	6	10	2	0	1	1	3	1
324	0	0	bbac4c20-110d-45c4-9897-ae9e15879003	2025-06-24 11:03:07
325	0	0	8a9e4de6-ab07-4876-b238-504a1ca0cb97	2025-06-24 11:05:25
326	0	0	c7e8f040-4614-4644-812b-25d97e46948d	2025-06-24 11:11:20
327	0	0	1a4a2ac3-ce64-4631-9e7d-e6b4c04b9afe	2025-06-24 11:23:39
328	1	1	5cdfcc1c-2f73-4f15-be01-db355390cf7c	2025-06-24 11:23:57	1	9	4	nein	7	3	7	6	2025-06-24 11:44:26	43	32	16	16	1809	113.062	2416	151	37	3088	45832.5	0.75	21	2025-06-24 11:54:32	6	6	0	1.94591	1.94591	7	3	6	6	7	6	6	6	6	3	6	7	3	1	0	4	1
329	0	0	17a742f1-923f-4ef9-b3f6-863abbeb6a5d	2025-06-24 11:30:51
330	0	0	8abf4500-a24f-4cc1-9ecd-5d626550de13	2025-06-24 11:53:46
331	0	0	cf1a28f9-621a-4946-8bd3-ebe977a6a5f3	2025-06-24 12:06:05
332	0	0	968817c1-27d4-43e8-a524-c2f9ad2e1366	2025-06-24 12:30:22
333	0	0	46c79c73-73c7-4354-8284-675edc221c8e	2025-06-24 12:56:56	2	10	4	nein	5	5	8	4																4			1.60944
334	0	0	9d2026b6-740a-4858-bd6e-0f2039d00295	2025-06-24 13:06:50
335	0	0	f8ca55dc-c5a5-418a-9e87-8641c8c3f178	2025-06-24 13:08:16
336	0	0	fdf7f6c7-8236-4206-9692-51d04befd988	2025-06-24 13:08:36
337	0	0	05b268f1-7fe9-41d8-8ada-4220552c0d1d	2025-06-24 13:15:00
338	0	0	4eb48721-06a2-4970-917a-8449d14daa0e	2025-06-24 13:16:32	2	8	3	nein	8	7	7	7																7			2.07944
339	0	0	9074ac5c-6eeb-4c87-9536-7773655a6a76	2025-06-24 13:26:06
340	0	0	839586cb-a521-4d10-8fc6-2a5b21b825b4	2025-06-24 19:11:49
341	0	0	39ace3de-b046-4f1f-9f98-53e19f67f37d	2025-06-24 21:17:42
342	1	1	5b223b5c-1608-4450-b4b9-60052d8caf74	2025-06-25 06:16:45	2	9	4	nein	7	7	7	7	2025-06-25 06:44:19	44	22	11	11	3026	275.091	3393	308.455	38	3794	45833.3	0.85	27	2025-06-25 06:48:13	7	7	0	2.07944	2.07944	7	7	7	7	8	8	8	6	6	4	6	7	1	1	1	3	3
343	0	0	89c4f049-207f-4ca6-a666-33b770a6a1c5	2025-06-25 07:03:08
344	0	0	297da3d4-8d13-4490-b34b-e306ebd568cf	2025-06-25 07:12:13	1	9	4	nein	7	6	8	6																6			1.94591
345	0	0	93635e12-276a-4896-84fc-b880741b3319	2025-06-25 07:52:14
346	1	1	531e605f-30c8-473c-a16b-3fe9bd9fac35	2025-06-25 09:19:01	2	10	4	nein	5	2	6	7	2025-06-25 09:47:08	45	30	15	15	2065	137.667	2703	180.2	39	4446	45833.4	0.75	28	2025-06-25 09:53:15	7	7	0	2.07944	2.07944	5	6	3	7	10	10	10	10	10	8	10	0	0	0	0	4	3
347	0	0	f19501e2-7ea7-43cd-9516-8e3042521247	2025-06-25 10:00:40
348	0	0	a30bfe18-7894-4027-b8e5-b0f92f7a0d2d	2025-06-25 11:26:12	2	8	3	nein	8	7	7	7																7			2.07944
349	0	0	7a43bd0f-677a-477a-a239-bb51b46da147	2025-06-25 13:08:52
350	0	0	25072e41-6656-42ea-993f-37d01e6560bc	2025-06-25 18:32:47
351	0	0	c148c7e3-e802-41a0-a7e2-7571c2b51844	2025-06-26 05:16:10
352	0	0	032e20c2-6968-4393-a127-f7b463ddc599	2025-06-27 13:11:11
353	1	1	8270a73e-b257-4fba-8a8f-81eabb909631	2025-06-28 08:03:46	2	9	4	nein	2	3	3	2	2025-06-28 08:23:32	46	24	12	12	1673	139.417	4172	347.667	40	3093	45836.4	0.85	20	2025-06-28 08:28:44	2	6	4	1.09861	1.94591	2	3	3	6	8	8	9	9	7	8	9	2	2	0	1	3	1
354	0	2	2a4f9752-a1f5-4a98-9f5e-27a6bb20b99f	2025-06-28 15:03:04	2	9	4	nein	5	6	3	5	2025-06-28 15:26:22	47	24	12	12	1418	118.167	2825	235.417	41	2848	45836.6	0.7	25	2025-06-28 15:53:55	5	NA		1.79176		NA	NA	NA	NA	NA	NA	NA	NA	NA	NA	NA	NA	NA	NA	NA	NA	NA
355	0	0	462c4e77-3bb9-4c3a-b5b4-2fcef4c6ac30	2025-06-29 12:51:41	1	4	2	nein	5	5	2	2																5			1.79176
356	1	1	c67be329-13b1-41d6-b97e-5d1e728727a4	2025-06-29 14:38:46	1	9	4	nein	8	8	7	8	2025-06-29 15:06:55	48	22	11	11	2662	242	2980	270.909	42	3054	45837.6	0.85	26	2025-06-29 15:11:45	8	9	1	2.19722	2.30259	7	7	7	9	7	7	7	6	6	6	6	3	3	0	1	4	1
357	0	0	77bb07d7-4bbd-4e62-8d7d-9b6d538409ea	2025-06-29 17:48:41
358	0	0	e55d7317-8a91-4eea-aaea-362e4d89cb75	2025-07-01 10:24:11
359	1	1	e737f29d-4806-4a99-8d1d-529c8de38c43	2025-07-02 07:31:40	2	2	1	nein	2	4	3	1	2025-09-07 21:01:10	207	18	9	9	3372	374.667	2658	295.333	189	3274	45907.9	0.85	32	2025-09-07 21:05:54	2	7	5	1.09861	2.07944	7	6	3	4	9	8	8	10	10	9	10	1	0	0	0	3	0
360	0	0	251d57f9-0813-4484-a28f-e8a5c25d7945	2025-07-02 07:33:02
361	0	0	36ebdac9-0fe2-4b63-a515-d22b2306ca83	2025-07-02 07:42:39
362	0	0	701d52ae-a795-434b-91b1-58efc4d5cc96	2025-07-02 07:46:01
363	0	0	cbf62afd-9506-43b6-94c0-332fa560d1d4	2025-07-02 07:50:48
364	0	0	93089560-bf8c-42c0-8d89-6dc2a9820753	2025-07-02 08:01:17	1	7	3	nein	8	6	6	4																6			1.94591
365	0	0	e6564cb0-4b80-4067-be64-ed51210cc470	2025-07-02 08:35:58
366	1	1	6ee8bc82-ecaa-408b-b2ae-dba88a501191	2025-07-02 11:00:14	1	2	1	nein	6	3	6	0	2025-07-02 15:54:36	50	16	8	8	2041	255.125	3483	435.375	44	3132	45840.7	0.78	17	2025-07-02 16:01:04	6	6	0	1.94591	1.94591	6	1	6	0	7	8	6	8	8	8	7	3	1	0	0	3	1
367	0	0	7c1cee96-d8c8-4b58-811c-2785d0e58b2b	2025-07-02 11:03:38
368	0	0	f3a5833b-fa44-4d92-bd8a-ceb21f1247ec	2025-07-02 12:00:54
369	0	0	249e4b35-db15-4513-89dc-798babf65113	2025-07-02 12:11:00
370	0	0	1f2f40e0-96e6-4925-b00c-bf3153b34ddf	2025-07-02 12:28:03
371	1	1	e24603e4-18bf-4004-864d-31a883bc5dda	2025-07-02 14:10:47	2	9	4	nein	7	8	7	3	2025-07-02 14:32:22	49	23	12	11	2072	172.667	1983	180.273	43	3188	45840.6	0.85	22	2025-07-02 14:38:27	3	6	3	1.38629	1.94591	9	9	4	6	8	7	7	9	9	8	9	5	0	0	0	4	0
372	0	0	65377402-0f11-430c-a8f5-14bf4a59f4c3	2025-07-02 20:00:43
373	0	2	6945402d-47a4-438d-8962-439dafee388c	2025-07-02 22:48:44	1	2	1	ja	7	5	7	0	2025-07-02 23:01:14	51	20	10	10	4146	414.6	5199	519.9	45	2864	45841	0.85	13	2025-07-06 18:16:13	7	NA		2.07944		NA	NA	NA	NA	NA	NA	NA	NA	NA	NA	NA	NA	NA	NA	NA	NA	NA
374	0	0	348ad2ff-1557-4bbc-98cf-3afd57172b43	2025-07-02 22:48:52
375	0	0	69897076-1d98-4030-9255-226f91157f3c	2025-07-02 23:03:06
376	0	0	63f3533c-c8f8-46e7-b364-df5815ed9015	2025-07-02 23:03:43
377	1	1	1cb4168b-eded-400b-a262-59bd395eee69	2025-07-03 10:38:23	2	10	4	nein	8	6	6	7	2025-07-03 11:00:10	52	34	17	17	2027	119.235	3741	220.059	46	3263	45841.5	0.85	20	2025-07-03 11:04:54	7	8	1	2.07944	2.19722	7	7	7	8	9	8	9	8	8	7	10	3	1	0	0	2	1
378	0	0	d20e70eb-1095-4532-8870-41e430091d3e	2025-07-03 15:20:09
379	0	0	eb1aa22c-d4e9-4818-9fa2-402e9a23b3f5	2025-07-05 10:00:57
380	0	0	209ab35d-9641-4aa4-a5f1-70d2f16d2d53	2025-07-05 10:00:58
381	0	0	803b3669-53b2-41bb-b215-0f6579d54748	2025-07-05 10:01:02
382	0	0	19b276d8-2246-42da-88dd-11a13b249f7a	2025-07-05 10:01:04
383	0	0	30c265f9-da09-430d-9d8f-daa7ca52871a	2025-07-05 10:01:12
384	0	0	3f3be21e-e97f-4f97-8c30-f33d59bab83e	2025-07-05 10:02:43
385	1	1	37216b7c-da90-4896-a6bc-a59bcc5c6eb1	2025-07-05 10:03:01	2	4	2	nein	5	5	5	5	2025-07-05 10:21:20	53	38	19	19	2718	143.053	4078	214.632	47	3686	45843.4	0.85	23	2025-07-05 10:28:46	5	8	3	1.79176	2.19722	8	8	8	NA	7	7	7	10	10	9	7	5	0	0	0	4	0
386	0	0	edba0c71-254f-4737-b7cd-dbd65731490d	2025-07-05 10:03:39
387	0	0	555b70c5-f21c-4807-8f76-ed87b455ecd0	2025-07-05 10:03:58	2	9	4	nein	5	4	4	5																5			1.79176
388	0	0	f0fb40b7-e2a6-4eb5-b581-f50644a7532f	2025-07-05 10:04:01
389	0	0	efef01ae-f1e0-489d-a79d-0f875aacfc36	2025-07-05 10:04:59
390	0	0	7929704c-f899-4517-92b0-f746b19cce83	2025-07-05 10:10:59
391	0	0	a2b1bdb9-7e54-4e30-9072-16daeb62e8c9	2025-07-05 10:12:46
392	0	0	1ae76577-03b4-4993-8bbd-e2e13935d8b2	2025-07-05 10:13:10
393	0	0	11b20651-d020-48a8-8932-d98a1c4fc58d	2025-07-05 10:14:48	2	3	1	nein	NA	NA	NA	NA																NA
394	0	0	3441e73e-3e20-4b27-8bad-89d203ce220a	2025-07-05 10:15:14
395	0	0	1129533a-0795-4513-b2ef-5d17dff452d3	2025-07-05 10:18:04
396	1	1	c43b15cb-c3a5-451c-9ec1-1bae5974b8fa	2025-07-05 10:18:13	1	4	2	nein	7	7	4	4	2025-07-05 10:38:45	54	36	18	18	3118	173.222	4167	231.5	48	3695	45843.4	0.85	22	2025-07-05 10:43:11	7	7	0	2.07944	2.07944	7	7	5	4	8	8	8	9	9	8	9	1	1	0	1	4	1
397	0	0	86c1830e-232c-424f-9904-17deb5309f35	2025-07-05 10:20:41
398	0	0	5d570e3f-ce6e-4e5e-8fa6-2030503194f0	2025-07-05 10:24:38
399	0	0	52d6aace-ae38-48c1-b344-e26f71393036	2025-07-05 10:39:25	1	8	3	nein	7	7	8	8	2025-07-22 17:29:12	112	20	10	10	117	11.7	1203	120.3	101	168	45860.7	-9999	1		8			2.19722
400	0	0	62edc75c-5d9d-4123-b2bb-29972bcb8ac5	2025-07-05 10:39:48
401	1	1	ba63467a-97c1-4b6c-83bf-2675bbdb47f1	2025-07-05 10:41:20	2	3	1	nein	3	2	1	1	2025-07-05 11:15:25	55	14	7	7	3390	484.286	3230	461.429	49	2903	45843.5	0.85	34	2025-07-05 11:19:35	3	2	-1	1.38629	1.09861	2	2	0	0	8	9	9	8	8	8	9	0	0	0	0	4	0
402	0	0	3b89e4c5-824b-45b2-b864-3eac352f3848	2025-07-05 10:41:24
403	0	0	a1b42e1c-4ef3-472c-9b93-50e0a22e45b3	2025-07-05 10:41:28
404	0	0	6a01065e-0dbe-4be7-9ef0-cf9b125c3a1b	2025-07-05 10:41:50
405	0	0	6f77c955-dfd1-4bf4-8ead-bc14c7bf7e04	2025-07-05 10:42:15
406	1	1	f67b1ccc-b0fb-400b-9f4d-9998ec5a7adc	2025-07-05 10:42:31	2	4	2	nein	0	4	0	0	2025-07-05 16:54:43	60	28	14	14	2668	190.571	5878	419.857	54	3106	45843.7	0.85	371	2025-07-05 17:13:06	4	2	-2	1.60944	1.09861	4	2	0	0	9	9	9	10	10	10	8	1	0	0	3	1	2
407	1	1	4c08d6a5-5f30-4ba2-b7da-700d8dbd7395	2025-07-05 10:53:46	2	9	4	nein	8	7	10	8	2025-07-05 11:15:55	56	24	12	12	3201	266.75	4453	371.083	50	3363	45843.5	0.85	21	2025-07-05 11:21:23	8	8	0	2.19722	2.19722	10	7	10	8	5	4	4	6	8	6	6	7	3	0	0	4	1
408	1	1	a7f959b5-7761-4377-a017-be0a501d5bca	2025-07-05 10:55:57	2	9	4	nein	7	7	8	8	2025-07-05 11:43:40	58	22	11	11	2040	185.455	3049	277.182	52	2991	45843.6	0.85	138	2025-07-05 13:21:56	8	9	1	2.19722	2.30259	7	7	8	9	8	8	8	9	9	8	9	5	1	0	0	4	1
409	0	0	960b2b20-f818-4dfe-bc21-e65078a2df76	2025-07-05 10:56:52
410	0	0	2be47fe2-c10e-4c13-9fad-0e2942c2293e	2025-07-05 11:01:37
411	0	0	3d11a0db-e610-4f07-a53a-ca2dbf28dc9a	2025-07-05 11:04:04
412	0	0	f7157018-f294-4ff0-991a-458310850c5f	2025-07-05 11:10:40	1	9	4	nein	6	4	2	8																8			2.19722
413	0	0	0b0ea203-b55e-4722-b485-64ab8bdb12c7	2025-07-05 11:13:15
414	0	0	89a12ed9-faf5-43a9-a9a9-5b385d15fa92	2025-07-05 11:14:55
415	0	0	bfe3f4d8-3e0d-4bc3-aeaf-a72d2fa1410b	2025-07-05 11:18:05
416	0	0	b7d23bbb-85e7-4388-a0fc-011ba9d8bd2b	2025-07-05 11:19:41
417	0	0	c534528f-61be-4013-bb7d-e513aed1e225	2025-07-05 11:22:27
418	0	0	4f0c15c5-70df-4dd6-bc46-71d2cc3dcbae	2025-07-05 11:26:22
419	0	0	1d11d36d-24ff-40bf-8c90-d8c623a644f2	2025-07-05 11:34:33
420	0	0	42781dd5-6ad1-4365-80d3-490d6d7cc87c	2025-07-05 11:34:51
421	0	0	16dc971e-ebdf-4f4a-b5aa-868db76af1a2	2025-07-05 11:43:04
422	0	0	5dcf1315-73f5-402d-9ae6-459cd114f8a6	2025-07-05 12:02:50
423	0	0	f2707564-9cbd-4aad-91bd-217ca58d3f57	2025-07-05 12:13:59
424	0	0	24e63fe6-c972-4482-bb00-95343f47c1be	2025-07-05 12:14:21
425	0	0	1fc01a8e-e8a4-42f3-9cd6-116401e607cb	2025-07-05 12:24:50	2	9	4	nein	6	8	8	10																10			2.3979
426	0	0	94aa9aeb-580a-4d19-b710-04877112a18d	2025-07-05 12:26:37
427	0	0	31f79e30-132a-41a0-9242-ae1c0b269737	2025-07-05 12:54:29	1	9	4	nein	8	8	8	8																8			2.19722
428	0	0	a7941d31-ab08-46b1-a951-ce400db9fa8f	2025-07-05 13:12:32
429	0	0	e42e149c-408c-4eaa-836d-ea6bdf038db9	2025-07-05 13:17:56
430	0	0	06ce6d41-d1d6-4d35-ad12-4103d53306fc	2025-07-05 13:36:02	2	4	2	nein	0	0	0	0																0			0
431	1	1	04e1e32e-c5e3-44cc-ba39-625b26ee00fc	2025-07-05 13:36:04	0	9	4	nein	7	4	6	6	2025-07-21 09:29:09	90	22	11	11	4726	429.636	4687	426.091	82	3759	45859.4	0.85	35	2025-07-21 09:41:49	6	6	0	1.94591	1.94591	7	4	6	6	6	6	6	4	4	3	6	3	1	1	1	2	2
432	1	1	fb89ae82-822b-48bb-b55a-f5f8179d4957	2025-07-05 13:39:51	2	4	2	nein	4	7	2	3	2025-07-05 13:56:14	59	38	19	19	1798	94.6316	4341	228.474	53	3438	45843.6	0.85	17	2025-07-05 14:03:01	7	8	1	2.07944	2.19722	6	8	0	0	5	4	7	4	4	5	8	2	2	3	0	2	3
433	0	0	96bc8701-6c46-4740-8c32-46b9ff257fb4	2025-07-05 13:54:31
434	0	0	f1abc74d-24e6-4866-b914-b1cad04fc82d	2025-07-05 13:56:40
435	0	0	205379ca-0c60-4e66-a7ed-5396b3c46375	2025-07-05 14:59:59
436	0	0	8f937bfa-83f7-4ac9-8fbf-a9a1a4b59b8e	2025-07-05 15:00:03	2	3	1	nein	9	8	5	6																9			2.30259
437	0	0	95f2b90d-04ba-4be6-bb0f-81a8acff6632	2025-07-05 15:03:13
438	0	0	ff6f6216-1930-477e-8dd3-2043f1988c55	2025-07-05 15:05:03
439	0	0	80674169-be6e-45ff-9db0-ea95aca04aa8	2025-07-05 15:30:50	2	5	2	nein	7	7	6	7																7			2.07944
440	0	0	5d8169b9-1f00-4ca5-bc85-989d609a0d1c	2025-07-05 15:37:30
441	0	0	bdf27da9-c2b6-42ef-8467-224771f66d96	2025-07-05 16:25:06	1	10	4	nein	8	7	10	10																10			2.3979
442	0	0	9f83789c-80f0-48cf-9f98-81d0ba4ec86e	2025-07-05 17:53:13
443	0	0	0a123ffa-e37d-476c-b7cd-2402cae952fa	2025-07-05 20:39:25
444	0	0	e4c4e555-7d80-4b42-a014-d727e3a95aa4	2025-07-05 21:17:18
445	0	0	7a2ea743-255e-463d-a2e9-c6351569adfc	2025-07-06 01:45:56
446	1	1	71f1fab1-98d9-4762-a43d-2ee6c7835400	2025-07-06 01:49:06	1	4	2	nein	4	4	0	0	2025-07-06 02:16:11	61	28	14	14	1633	116.643	3424	244.571	55	3973	45844.1	0.78	26	2025-07-06 02:20:32	4	5	1	1.60944	1.79176	0	5	0	0	5	6	6	7	7	7	7	4	0	1	0	2	2
447	0	0	e791b1b2-1d1e-43df-bc2e-0b09e7254c93	2025-07-06 04:45:41
448	0	0	f2569578-0e77-4021-b4ba-61d145b82f42	2025-07-06 04:54:51
449	0	0	d4af9c4f-ff7d-4991-91ed-adebc6fad6ce	2025-07-06 17:05:06
450	0	0	4f419c14-4958-4031-8359-4af3eda6e0a3	2025-07-06 17:52:35
451	0	0	76a4055d-14e5-4017-9326-e8cab7b066b1	2025-07-06 18:11:32
452	0	0	daf1efab-df43-471e-8833-89a8af51aa5a	2025-07-06 19:53:00
453	0	0	a3c5ff57-fcb9-4292-9f80-3d07def0b1cd	2025-07-07 00:04:02
454	0	0	b023adfa-299e-43ad-a978-d3fcc5c15dfd	2025-07-07 00:23:21
455	0	0	64fef046-e94a-41ff-afde-bc5d7b548881	2025-07-07 07:39:39
456	1	1	f5fb82cd-ba89-44b2-91be-3806c583932f	2025-07-07 09:30:57	1	2	1	nein	5	6	3	3	2025-07-07 11:24:46	62	14	7	7	4460	637.143	3001	428.714	57	3268	45845.5	0.85	50	2025-07-07 11:35:17	5	6	1	1.79176	1.94591	6	8	3	4	6	10	10	10	10	10	10	0	0	0	1	4	0
457	1	1	57abcf6e-e712-4e1e-a7b9-668091409581	2025-07-07 12:54:03	2	10	4	nein	5	4	7	9	2025-07-07 13:12:38	63	42	21	21	1257	59.8571	2903	138.238	58	3595	45845.6	0.85	20	2025-07-07 13:20:04	9	9	0	2.30259	2.30259	5	4	8	9	5	4	3	5	4	4	3	7	7	1	1	3	2
458	0	0	9c84cfcb-d822-4456-9eaf-50e5c87be15f	2025-07-07 13:36:09
459	0	0	8bfd0ad4-2dd4-4310-ac0b-9c24d0c49ebd	2025-07-07 13:36:09
460	0	2	88270a3b-f7f3-4265-9750-f77b744d5aae	2025-07-07 14:54:59	2	8	3	nein	5	7	2	2	2025-07-08 15:34:17	65	18	9	9	892	99.1111	1798	199.778							2			1.09861
461	1	1	9a182343-e6aa-43d2-9341-28e841f9345f	2025-07-07 18:43:41	1	6	3	nein	9	7	5	7	2025-07-08 14:09:27	64	52	26	26	2443	93.9615	3378	129.923	59	2762	45846.6	0.78	23	2025-07-08 14:13:20	5	9	4	1.79176	2.30259	9	9	9	9	7	9	8	10	10	8	8	2	0	0	0	4	1
462	0	0	7b9c9aaf-026d-469b-be09-64b23b70ba58	2025-07-07 20:52:46	1	4	2	ja	NA	NA	NA	NA																NA
463	0	0	ded5a1eb-652e-4e0b-8954-9d206808f48b	2025-07-08 12:49:38
464	0	0	1051108a-4922-4219-830c-59575386e053	2025-07-09 09:17:21
465	1	1	65e3efa5-e197-416b-9b57-70d8c5a485ad	2025-07-09 20:16:39	2	4	2	nein	8	8	5	6	2025-07-09 20:39:19	66	42	21	21	3894	185.429	3358	159.905	60	4060	45847.9	0.85	32	2025-07-09 20:52:51	8	8	0	2.19722	2.19722	8	8	6	6	7	7	7	7	7	5	6	4	0	0	0	4	2
466	0	2	08668347-b86a-47b7-87e8-55e0c302eda1	2025-07-10 09:12:20	0	9	4	ja	5	5	5	5	2025-07-21 09:44:19	92	16	8	8	3057	382.125	2361	295.125	83	3295	45859.4	0.85	17	2025-07-21 09:45:47	5	NA		1.79176		NA	NA	NA	NA	NA	NA	NA	NA	NA	NA	NA	NA	NA	NA	NA	NA	NA
467	0	0	aea291cb-b6c8-4f91-911c-62d13fd3fb15	2025-07-10 15:05:13	2	4	2	nein	6	6	2	0																6			1.94591
468	0	0	47a93207-7839-440c-bd6d-c0f618913777	2025-07-11 19:51:54	1	4	2	ja	NA	NA	NA	NA																NA
469	0	0	3bd16e54-c9a8-4e3b-a3c0-413191f2002f	2025-07-12 02:19:03
470	0	0	b3ac378f-c140-4ffa-8047-cecee21b394b	2025-07-12 04:34:50
471	0	0	7b81fee4-ee81-45f8-936d-5f885fa5ef75	2025-07-12 04:43:10
472	0	0	206d2fd6-7470-46ca-8e20-5359b7b8780b	2025-07-12 11:32:11
473	0	0	1d5e26e5-653b-4a60-8d91-afba77b8623f	2025-07-13 11:47:19
474	0	0	8e81c816-793a-44d9-9a2f-fc593a958105	2025-07-13 14:22:57	2	4	2	nein	4	3	4	0																3			1.38629
475	0	0	58619cd3-f6b3-4319-966b-a09a87e07712	2025-07-14 10:58:39
476	0	2	5c61b450-c5ad-49ac-9847-a9676e451605	2025-07-14 13:01:11	2	10	4	nein	5	5	5	4	2025-07-14 13:14:50	67	32	16	16	2717	169.812	4394	274.625	61	3391	45852.6	0.8	14		4			1.60944
477	0	0	62d0f26e-75ab-458e-8c76-c3c4ad9b33da	2025-07-14 16:16:43
478	0	0	070d934c-a7a7-4b68-a59b-e52c57d76fa4	2025-07-14 16:20:11
479	0	0	e37a5e99-e140-4664-9705-950dcd553ae1	2025-07-15 10:49:14
480	1	1	1d8553fc-6269-459b-b49a-f67aff38a255	2025-07-15 12:53:37	2	4	2	nein	2	8	0	0	2025-07-15 13:09:20	68	32	16	16	2574	160.875	2357	147.312	62	3109	45853.5	0.85	16	2025-07-15 13:13:45	8	8	0	2.19722	2.19722	8	8	0	1	5	7	7	9	7	6	9	3	3	1	3	2	3
481	1	1	b2b7905e-fe44-4920-a6af-06ada7446f78	2025-07-15 20:36:02	2	9	4	nein	7	6	6	8	2025-07-15 21:01:21	69	18	9	9	2109	234.333	1622	180.222	63	2587	45853.9	0.88	28	2025-07-15 21:10:04	8	9	1	2.19722	2.30259	6	6	5	9	8	9	8	7	7	7	10	2	1	0	0	4	1
482	0	0	32a7f802-4e4f-42ec-b9f3-a0af5d15fbe4	2025-07-17 11:14:29	2	4	2	nein	2	9	7	0																9			2.30259
483	0	0	1d10782c-699c-41f6-976a-3c4f83aa0cea	2025-07-17 14:51:00	1	7	3	nein	7	3	5	4																5			1.79176
484	1	1	44b4e5ea-fc6c-4887-8038-aa321cb9bf9e	2025-07-18 18:53:33	1	9	4	nein	7	6	6	7	2025-07-18 19:31:02	70	22	11	11	2368	215.273	2785	253.182	64	3693	45856.8	0.78	42	2025-07-18 19:44:56	7	8	1	2.07944	2.19722	7	6	0	8	7	6	7	9	9	9	8	6	1	0	0	4	1
485	0	0	4d9f086e-fd78-482b-b06b-09306b1fba47	2025-07-18 19:15:23
486	0	0	f12c9e54-cf73-490f-8470-b25d13b14fae	2025-07-18 19:50:26
487	1	1	b1bc48e8-ace1-424f-8cbc-0ba6fadd6bff	2025-07-18 19:52:12	2	9	4	nein	4	6	3	9	2025-07-18 20:26:20	71	30	15	15	3642	242.8	2692	179.467	65	3493	45856.9	0.85	42	2025-07-18 20:37:15	9	8	-1	2.30259	2.19722	4	6	2	8	6	7	7	8	8	6	7	2	0	1	0	3	1
488	0	0	e3c1dbb9-da84-409e-982f-c31d0dc980d1	2025-07-18 20:32:40
489	0	0	9bfe3381-bf4a-4e7a-86ff-a07b0dd82f77	2025-07-18 21:04:25
490	0	0	57e058c9-e9c6-4346-975e-0e51b5eb59d6	2025-07-19 09:02:56
491	0	0	7ce8c676-cd53-4d35-9760-dfbac492da5e	2025-07-19 09:47:49
492	1	1	0e942733-c253-4f45-afd5-191fb587ec56	2025-07-19 16:06:38	2	9	4	nein	7	6	9	9	2025-07-19 16:28:39	72	30	15	15	2935	195.667	3148	209.867	66	4480	45857.7	0.75	23	2025-07-19 16:33:00	9	9	0	2.30259	2.30259	7	7	9	9	6	10	8	10	10	9	8	3	0	NA	NA	NA	NA
493	0	0	caf5db92-ce1c-496e-885c-cb865a936ad2	2025-07-19 17:13:49
494	1	1	99b37c52-f5b1-4e83-a31a-64011939ab3d	2025-07-19 18:30:13	2	9	4	nein	7	8	7	8	2025-07-19 18:47:02	73	30	15	15	1366	91.0667	2673	178.2	67	3338	45857.8	0.85	17	2025-07-19 18:54:33	8	8	0	2.19722	2.19722	7	8	7	8	7	8	7	8	8	7	8	1	1	1	1	3	2
495	1	1	a8e90244-4451-4769-a705-d59ad14d4223	2025-07-19 19:06:22	2	9	4	nein	6	5	7	6	2025-07-19 19:37:29	74	32	16	16	3956	247.25	4634	289.625	68	4626	45857.8	0.85	32	2025-07-19 19:41:57	6	7	1	1.94591	2.07944	6	6	6	7	4	4	4	7	7	5	7	5	5	1	1	3	1
497	0	0	bef03d81-ad46-43a7-91db-c0d0e2d34528	2025-07-20 10:03:01
498	0	0	7c1916f4-0ed3-42f7-aabf-2e299543603f	2025-07-20 17:50:11
499	0	0	61575aa1-dacc-4373-aa18-8dc90899ae95	2025-07-21 05:47:06
500	0	0	f9c16151-03d3-498e-9be2-bc1c0461997e	2025-07-21 05:50:44
501	0	0	8ceeaeaf-c5a8-457f-a910-a842add20b27	2025-07-21 05:51:31
502	0	0	e8bcd52d-74a1-49a4-84cd-7e13dc3671b6	2025-07-21 05:55:07	1	4	2	nein	0	0	7	0																0			0
503	0	0	d66f46d4-9b78-4435-9f92-6286510c6cb0	2025-07-21 05:57:54	2	4	2	nein	4	4	0	0																4			1.60944
504	0	0	2db6ac1d-f488-4b10-abbe-9cbcc324df74	2025-07-21 06:00:40	2	2	1	nein	9	4	1	1																9			2.30259
505	0	0	cfe72b19-89a4-4cfd-886d-3ff03b76b76b	2025-07-21 06:00:50
506	0	0	0e2f4ee2-65ac-499c-8a61-c832aae32d4e	2025-07-21 06:01:06
507	0	0	b0ebd531-9184-4acb-a4ba-1c17cb01b3c4	2025-07-21 06:03:19
508	1	1	b5d7270d-208c-417b-8cf2-67f539413f80	2025-07-21 06:17:04	2	9	4	nein	8	7	8	9	2025-07-21 17:27:03	108	26	13	13	4642	357.077	3960	304.615	97	3402	45859.7	0.78	670	2025-07-21 17:29:56	9	7	-2	2.30259	2.07944	7	7	8	7	4	4	4	7	7	7	10	2	0	0	0	3	0
509	0	0	cd4f3632-56a6-445a-aec6-4382a3de5614	2025-07-21 06:17:50
510	0	0	5951ed5a-de7d-49c9-87b7-d3a04b235af7	2025-07-21 06:18:47	2	4	2	nein	4	7	2	2																7			2.07944
511	1	1	e65bbae8-51ab-4247-846f-48373892b7b7	2025-07-21 06:21:03	2	3	1	nein	7	4	1	5	2025-07-21 06:48:12	76	27	14	13	2649	189.214	3800	292.308	70	3900	45859.3	0.85	28	2025-07-21 06:54:11	7	7	0	2.07944	2.07944	7	6	1	5	7	6	7	6	6	6	8	0	0	1	2	3	1
512	0	0	99fe5cb0-28af-43af-80f9-d49e8144a8e2	2025-07-21 06:24:29
513	0	0	3b636808-ac9d-4c72-914c-1a228228f3f6	2025-07-21 06:29:11
514	0	0	79ebfb41-15af-490f-bca7-e8dbdd4f86ec	2025-07-21 06:30:33
515	0	0	11679c1f-7d8d-4418-818e-a8ca609dfbf6	2025-07-21 06:30:40
516	0	0	4b1aea9e-66fa-42e4-950e-0f3f115df852	2025-07-21 06:31:15	1	9	4	nein	8	8	7	8																8			2.19722
517	1	1	8b2e6aef-f00d-45d8-b627-708b367fecc2	2025-07-21 06:31:26	1	3	1	nein	5	3	1	0	2025-07-21 06:55:42	77	34	17	17	1509	88.7647	5502	323.647	71	3371	45859.3	0.85	22	2025-07-21 07:02:15	5	6	1	1.79176	1.94591	6	4	1	0	10	10	10	10	10	8	10	0	0	0	0	4	0
518	0	2	d7285810-a24f-4fe3-84f9-546f02ce9496	2025-07-21 06:34:40	1	4	2	nein	6	6	3	6	2025-07-21 17:09:16	107	20	10	10	917	91.7	1925	192.5	96	3298	45859.7	0.4	17		6			1.94591
519	0	0	5c044618-3e20-4d0f-9d98-ffa420584960	2025-07-21 06:37:22
520	0	0	03a3d848-b897-47e8-8eb6-cb08a7811a47	2025-07-21 06:39:35
521	0	0	d9a5a5ee-3faa-466f-82f3-8048f632ed8d	2025-07-21 06:40:43
522	0	0	a8249207-ffd9-4e3c-a51a-519e0e7fb06f	2025-07-21 06:41:09
523	0	0	35aa3719-9f63-4303-ae73-351f7f5dc100	2025-07-21 06:42:41	2	4	2	ja	6	9	3	2																9			2.30259
524	0	0	9040746b-c105-4a3c-bf8e-5e7cc1cc7277	2025-07-21 06:43:58
525	0	0	4669fe5f-051b-47b8-9ddf-ffab9a10fd44	2025-07-21 06:44:38
526	0	2	0424f432-4e20-4614-97cb-5b0060d0dcb7	2025-07-21 06:48:36	1	9	4	nein	5	5	5	5	2025-07-21 06:57:33	78	20	10	10	1437	143.7	3182	318.2							5			1.79176
527	1	1	0aaacc9b-2738-46fe-9f4b-404269736217	2025-07-21 06:52:48	2	4	2	nein	1	2	3	0	2025-07-21 07:48:38	82	40	20	20	4123	206.15	6132	306.6	74	3259	45859.3	0.85	56	2025-07-21 07:54:20	2	3	1	1.09861	1.38629	4	3	0	0	8	8	9	6	6	6	6	2	2	0	0	4	0
528	0	0	2b5afbc4-08e5-465b-89a1-7fbca2f05b18	2025-07-21 06:56:39
529	0	0	c38454ec-d3ab-43bb-9753-540e4d6ffadd	2025-07-21 06:57:06
530	1	1	a233dd50-3613-4303-96c3-aa1cd6eaab44	2025-07-21 06:58:23	2	2	1	nein	6	6	5	2	2025-07-21 07:18:22	79	24	12	12	1737	144.75	3124	260.333	72	3437	45859.3	0.85	20	2025-07-21 07:22:37	6	10	4	1.94591	2.3979	10	7	5	3	10	9	9	9	10	9	9	2	2	0	0	4	0
531	0	0	cda12908-ed0d-4a87-86f8-34171617f8a2	2025-07-21 07:07:27
532	0	0	28f28127-dbab-4c09-9dad-b2a326831166	2025-07-21 07:08:40	2	9	4	ja	6	8	8	6																6			1.94591
533	0	0	f73e1ff7-172e-4ba5-97ae-681df3b38c98	2025-07-21 07:10:02
534	0	0	27909f83-6a5f-4638-b904-53bac30f803b	2025-07-21 07:11:48
535	1	1	1dac0970-8175-4a72-92fc-0a60a07ce317	2025-07-21 07:12:42	2	9	4	nein	4	5	4	8	2025-07-21 07:28:40	80	28	14	14	2107	150.5	2131	152.214	73	3432	45859.3	0.78	16	2025-07-21 07:33:18	8	8	0	2.19722	2.19722	3	4	4	8	4	4	4	5	5	5	6	4	4	2	1	3	2
536	1	1	63d70599-763f-444b-9842-8bc0e3e578c0	2025-07-21 07:14:36	2	9	4	nein	1	4	1	7	2025-07-21 07:29:45	81	12	6	6	726	121	1145	190.833						2025-07-21 07:47:31	7	8	1	2.07944	2.19722	2	2	1	8	NA	NA	NA	NA	NA	NA	NA	NA	NA	1	0	4	1
537	0	0	e3b678bf-1cbe-4ce7-abc2-be90f9c78e97	2025-07-21 07:17:43
538	0	0	167155b5-a977-4c40-a209-3814ac9b60c3	2025-07-21 07:27:22
539	0	0	47556919-266a-495b-a23e-b87925811df1	2025-07-21 07:30:14
540	0	0	bfe7e19a-bb63-4918-81cd-5564198bace7	2025-07-21 07:30:27
541	1	1	d2b66c9b-22a6-4192-8701-347c5d22cfe2	2025-07-21 07:34:54	2	9	4	nein	8	6	8	6	2025-07-21 08:00:34	83	30	15	15	4074	271.6	3989	265.933	75	3556	45859.3	0.85	31	2025-07-21 08:09:21	6	8	2	1.94591	2.19722	8	6	8	8	8	10	10	10	10	10	10	0	0	0	0	4	1
542	0	0	2bed4cff-74b3-43d0-9a4a-2879ecdfdff5	2025-07-21 07:35:17
543	0	0	e4ad0cb4-748c-4711-b440-2b4e7ac7e722	2025-07-21 07:39:33
544	0	0	8d97773c-8a1a-4d42-9ddb-a34cdc6e747d	2025-07-21 07:44:20
545	0	0	8a9ff653-1dd1-4061-be29-e59da5b562f5	2025-07-21 08:13:37	2	4	2	nein	5	8	2	2																8			2.19722
546	0	0	8aecb7af-ce14-46c7-affa-9f09b102a007	2025-07-21 08:16:40
547	1	1	7c8ab89f-bebc-48ec-b5af-2792cfa60503	2025-07-21 08:16:48	2	9	4	nein	8	6	7	6	2025-07-21 08:30:14	84	40	20	20	2134	106.7	3738	186.9	76	4122	45859.4	0.85	14	2025-07-21 08:34:37	6	8	2	1.94591	2.19722	8	7	7	8	9	9	9	9	8	7	9	2	1	0	0	4	1
548	1	1	ef48065b-2c7c-4d83-8d0d-957921fb6440	2025-07-21 08:18:53	2	3	1	nein	6	5	4	3	2025-07-21 08:38:40	85	31	16	15	2296	143.5	2237	149.133	77	3278	45859.4	0.85	15	2025-07-21 08:43:14	6	6	0	1.94591	1.94591	6	5	4	3	7	7	8	9	9	5	6	3	2	1	2	3	2
549	1	1	4b9fd5c3-621c-4fdd-9f4e-ff706271c8fe	2025-07-21 08:27:38	2	9	4	nein	5	4	4	7	2025-07-21 08:45:47	86	36	18	18	2014	111.889	2842	157.889	78	2867	45859.4	0.85	19	2025-07-21 08:51:51	7	7	0	2.07944	2.07944	5	5	4	7	8	8	8	8	8	7	8	7	0	2	1	3	2
550	1	1	aae969e0-983e-4b66-9fed-defb8dc74277	2025-07-21 08:38:19	2	9	4	nein	6	4	8	8	2025-07-21 08:57:26	87	30	15	15	2557	170.467	2552	170.133	79	3465	45859.4	0.8	20	2025-07-21 09:03:23	8	8	0	2.19722	2.19722	8	4	8	8	9	8	8	10	9	9	10	2	0	0	0	4	1
551	1	1	706f6b07-6837-48de-a32a-13afb696c4a6	2025-07-21 08:51:55	0	9	4	nein	8	8	5	10	2025-07-21 09:22:05	88	34	17	17	2309	135.824	2304	135.529	80	4414	45859.4	0.95	26	2025-07-21 09:32:53	10	10	0	2.3979	2.3979	8	8	5	10	10	10	10	10	10	10	10	0	0	0	0	4	0
552	1	1	c8b44908-0a7d-4cdb-9149-2f275ce10fff	2025-07-21 08:53:53	1	4	2	nein	5	3	5	5	2025-08-25 13:40:38	153	14	7	7	1670	238.571	1908	272.571	137	3084	45894.6	0.85	29	2025-08-25 13:46:58	3	7	4	1.38629	2.07944	7	7	5	5	8	9	9	7	8	7	9	2	1	0	0	4	1
553	0	0	f99ee522-157a-4e05-991e-ca772cdf9b7e	2025-07-21 08:54:21
554	0	0	3590ed1f-08a9-4410-9f4b-0b630a7c3b94	2025-07-21 08:57:17
555	0	0	3251543b-9ede-47a6-a6a6-395fea5981fc	2025-07-21 09:04:28
556	0	2	7490f3d8-cb63-4839-8f10-360260d0d3fd	2025-07-21 09:05:02	2	9	4	nein	7	8	6	6	2025-07-21 09:24:39	89	20	10	10	2134	213.4	2473	247.3							6			1.94591
557	1	1	eaebc5cc-1357-4ebd-8014-f45f35ae524f	2025-07-21 09:08:09	2	9	4	nein	7	6	4	7	2025-07-21 09:32:25	91	24	12	12	2148	179	2952	246	81	3521	45859.4	0.85	25	2025-07-21 09:37:18	7	8	1	2.07944	2.19722	7	5	4	8	9	9	8	9	9	9	9	2	1	0	1	4	1
558	0	0	2cea2d50-99ab-440d-9be1-0b96c4829924	2025-07-21 09:30:47
559	0	0	264069a4-6cc3-4245-ac5f-a4b27ebff33d	2025-07-21 09:35:48
560	1	1	05548ae4-401b-4198-9ee3-cb3c8a3cd68c	2025-07-21 09:36:30	0	4	2	nein	6	8	6	4	2025-07-21 09:59:27	93	34	17	17	2597	152.765	5586	328.588	84	3236	45859.4	0.85	24	2025-07-21 10:05:43	8	7	-1	2.19722	2.07944	7	7	6	4	9	9	9	10	9	8	8	1	0	1	0	4	1
561	0	0	ccfd5d8f-7a96-49f4-90fc-30a183e8b381	2025-07-21 09:44:19
562	0	0	df0a818a-d6ab-41ee-9d32-24fe1aa6e0aa	2025-07-21 09:47:24
563	0	0	8fdd1273-81a8-452a-865d-a7f7640f8a8c	2025-07-21 10:08:31
564	0	2	db3ca14a-7dba-4163-b5b8-bbd3e68f9d68	2025-07-21 10:08:53	2	9	4	nein	8	7	9	9	2025-07-21 11:20:40	96	20	10	10	2276	227.6	2439	243.9	86	4059	45859.5	0.92	76		9			2.30259
565	0	0	30167349-5b4b-43cc-9797-2b8748b896f6	2025-07-21 10:28:46
566	0	2	4e47965b-9551-4deb-a741-1913c8c95918	2025-07-21 10:38:34	1	7	3	nein	9	7	7	8	2025-07-21 10:48:36	94	20	10	10	820	82	2156	215.6						2025-07-21 10:50:51	7	NA		2.07944		NA	NA	NA	NA	NA	NA	NA	NA	NA	NA	NA	NA	NA	NA	NA	NA	NA
567	0	0	9bc8c7d6-b653-4811-ba03-3592ed09e97f	2025-07-21 10:49:04
568	0	0	e57feb2b-4f66-478d-9e30-9498c720787e	2025-07-21 10:50:56
569	0	2	0b46ae9c-394c-4368-87ba-70419d1fd8ad	2025-07-21 11:02:25	0	4	2	nein	9	8	9	2	2025-07-21 11:12:00	95	14	7	7	1005	143.571	2111	301.571	85	3431	45859.5	0.78	10		8			2.19722
570	0	2	33216725-204f-4b21-9609-0ca8e76d40e6	2025-07-21 11:14:21	0	4	2	ja	6	8	8	2	2025-07-21 11:24:36	97	22	11	11	1243	113	2257	205.182							8			2.19722
571	1	1	27888e0a-7f37-4cb1-a4e2-2546f66fe31b	2025-07-21 11:18:32	2	9	4	nein	4	3	5	7	2025-07-21 11:45:46	98	32	16	16	3174	198.375	2798	174.875	87	3334	45859.5	0.89	25	2025-07-21 11:52:10	7	7	0	2.07944	2.07944	4	3	6	7	8	8	8	9	9	7	9	2	1	0	1	3	1
572	0	0	df6ab19e-30db-4643-9d98-a915b3ea60f0	2025-07-21 11:47:47
573	0	0	7564f47e-e6b3-43ab-afa0-94bb54c72c8d	2025-07-21 11:58:10
574	1	1	48a2f315-5e26-43cf-94c2-493d2410958a	2025-07-21 12:04:10	2	4	2	nein	4	4	4	1	2025-07-21 16:32:30	106	24	12	12	2980	248.333	5302	441.833	95	3283	45859.7	0.87	26	2025-07-21 16:36:33	4	4	0	1.60944	1.60944	6	4	3	1	8	8	8	8	10	7	10	0	0	0	0	4	1
575	1	1	64fbea36-d165-4e7e-8552-d436018bf317	2025-07-21 12:27:57	2	9	4	nein	6	7	4	4	2025-07-21 12:53:27	99	22	11	11	1976	179.636	2647	240.636	88	3343	45859.5	0.75	27	2025-07-21 12:57:35	4	6	2	1.60944	1.94591	6	6	4	6	7	7	7	7	7	7	7	5	0	1	1	2	1
576	0	0	08e5124d-4cee-4398-8f0c-fd6aca3323c1	2025-07-21 12:33:43
577	0	0	a6c22e14-c1c0-455d-88e8-3802ee4cc9a9	2025-07-21 12:40:17	2	8	3	nein	8	7	7	4																7			2.07944
578	0	0	9f6dcd66-2669-44ee-9dc4-5d598256402c	2025-07-21 13:21:16
579	0	2	b6ede337-20ef-415d-a35d-d32d78edfbe2	2025-07-21 13:21:30	1	2	1	nein	3	3	2	2	2025-07-21 13:36:50	100	12	6	6	1854	309	2595	432.5	89	3261	45859.6	0.85	15		3			1.38629
580	0	0	4a1dab2d-e23d-429e-87e4-1207f398cb61	2025-07-21 13:31:46
581	0	0	945a921f-7b7f-43a2-82d6-b0c595cc5fad	2025-07-21 13:37:07
582	1	1	5c02db86-99ae-449e-91a7-19f4dd51b6f3	2025-07-21 13:44:21	2	9	4	nein	9	9	9	9	2025-07-21 13:58:28	101	22	11	11	1619	147.182	1647	149.727	90	4034	45859.6	0.85	14	2025-07-21 14:02:24	9	10	1	2.30259	2.3979	9	9	9	10	10	10	10	10	10	10	10	2	0	0	0	4	2
583	0	0	c951023d-86f4-4b83-ab1f-b0b7e17db49b	2025-07-21 13:46:49
584	1	1	cf0a59a7-a942-4d2f-b419-179ea5f8fa07	2025-07-21 14:02:44	2	9	4	nein	4	4	3	8	2025-07-21 15:33:58	104	24	12	12	2118	176.5	2700	225	93	2886	45859.7	0.85	45	2025-07-21 15:50:42	8	8	0	2.19722	2.19722	4	4	4	8	7	7	5	8	8	8	8	6	0	1	0	4	1
586	0	0	a3268c80-b0bb-4f35-a09a-2f5a7bc4b5ee	2025-07-21 14:28:15
587	0	0	261d8184-3315-4d09-84bb-ef86616e65f7	2025-07-21 14:50:35
588	1	1	a094e161-6778-479c-b72a-2aa424df36c7	2025-07-21 15:04:07	2	9	4	nein	5	6	5	7	2025-07-21 15:17:07	103	28	14	14	1645	117.5	2171	155.071	92	3521	45859.6	0.85	15	2025-07-21 15:26:52	7	7	0	2.07944	2.07944	5	6	5	7	7	7	7	6	5	5	8	2	2	1	1	3	2
589	1	1	86c85893-3b07-4800-ac8a-55a9214954d1	2025-07-21 15:08:24	1	9	4	nein	2	0	3	5	2025-07-21 18:12:24	109	26	13	13	1855	142.692	3596	276.615	98	3274	45859.8	0.85	20	2025-07-21 18:19:19	5	9	4	1.79176	2.30259	8	1	3	9	8	10	10	8	9	10	8	1	1	0	0	4	0
590	1	1	88fbc25b-1782-481e-8481-588339fe3754	2025-07-21 15:44:50	1	9	4	nein	8	7	8	7	2025-07-21 15:58:58	105	26	13	13	1934	148.769	2887	222.077	94	3500	45859.7	0.85	15	2025-07-21 16:02:47	7	9	2	2.07944	2.30259	9	7	8	9	9	10	10	10	10	10	10	2	1	0	0	4	0
591	0	0	5b4dec92-8088-4803-ba6f-8a532f1ce269	2025-07-21 16:00:31	1	11	4	nein	9	9	7	5																5			1.79176
592	0	0	6b1ef6c9-5d8e-4c91-8e52-86632df5dfbc	2025-07-21 17:11:38
593	0	0	bd1f2bdf-b437-4ff2-bf6e-7661b9fb8c14	2025-07-21 19:00:03
594	0	0	95d4791c-a5eb-4e67-8251-edca04cf9661	2025-07-21 19:20:14	1	4	2	nein	7	6	8	8																6			1.94591
595	0	0	2a7bd4cf-a4ec-4f9a-b499-c40f78daccd0	2025-07-21 19:21:33	2	9	4	nein	9	5	8	8																8			2.19722
596	0	0	bb2357d0-8316-463e-92e9-65750412893b	2025-07-21 19:50:06
597	0	0	250e7b54-01d5-47c1-b774-328c10534c2a	2025-07-21 22:21:57
598	0	0	f27f3685-2a5a-4959-abbe-61c786f0ec46	2025-07-22 07:41:14
599	0	0	602f21e0-af90-4f8b-ac96-b6e7ff4242e6	2025-07-22 07:42:44
600	0	0	4c67374c-c1db-42c2-bbcb-db5eab087f3c	2025-07-22 07:43:18
601	0	0	2200f81b-77b9-4df9-9ff3-965cfce71531	2025-07-22 07:44:44
602	0	0	d9dfc6a3-ffd2-4eac-b35b-630e9ae88e73	2025-07-22 07:49:29
603	0	0	6f40a022-657e-43e7-9b34-41130d4e0126	2025-07-22 07:57:36
604	0	0	f5a0fe9c-7b78-4377-98c2-73174146f91f	2025-07-22 08:08:17
605	0	0	5cbb67bc-25d8-41e3-b0ac-9becaa604ee9	2025-07-22 08:14:46
606	0	0	4f1d314d-470f-4bd1-a56a-5fd411221bd9	2025-07-22 08:44:01
607	0	0	2cc1db40-70d2-4b73-b389-d8eef31b085e	2025-07-22 08:54:59
608	0	0	37aed1f7-c21c-4451-927e-c7a534441024	2025-07-22 09:03:32
609	0	0	7fff9aa4-df92-4430-b1a7-7380141c815f	2025-07-22 10:37:24
610	0	0	67d0d70c-0a1e-4ac6-9775-f1bc2ae1d4ba	2025-07-22 10:41:36
611	0	0	fe7726d9-3e20-44c1-9063-64c037f03832	2025-07-22 11:25:15
612	0	0	95276698-9e6b-473f-b517-f61330c9d77b	2025-07-22 11:53:08
613	0	0	29df2fd0-56bb-4577-9349-206fe0032962	2025-07-22 12:55:54
614	1	1	3f7e1269-6e67-4af1-a76e-6efb4b76360e	2025-07-22 13:06:13	2	9	4	nein	9	7	9	7	2025-07-22 13:37:57	111	30	15	15	3258	217.2	3733	248.867	100	4041	45860.6	0.85	31	2025-07-22 13:46:45	7	8	1	2.07944	2.19722	9	9	7	8	8	8	8	6	8	3	9	0	0	1	2	2	2
615	0	0	292315e8-6e13-43f5-96dc-529b936715a4	2025-07-22 17:40:50
616	0	0	8edad933-705d-438f-a322-0e242534ca74	2025-07-22 17:51:36
617	0	0	fb731257-5026-4b6c-8480-e713e3b1844a	2025-07-22 17:56:30
618	1	1	d104a786-1a3a-40ac-935b-51185a833b69	2025-07-22 17:56:34	1	9	4	nein	8	6	7	9	2025-07-22 18:24:28	113	32	16	16	3600	225	4108	256.75	102	3130	45860.8	0.85	28	2025-07-22 18:34:27	9	10	1	2.30259	2.3979	7	7	6	10	9	8	7	9	9	7	9	2	0	0	0	3	0
619	0	0	30ca5aae-5d18-4bf9-b131-d77b193583c0	2025-07-22 18:49:08
620	0	0	d35e4ea8-44e5-4a42-ab36-d6a89d396aa2	2025-07-22 18:49:40
621	0	0	744f4b3b-6fc9-4a92-a0d5-5491591d24cc	2025-07-22 18:50:27
622	0	0	bc18488e-6700-4918-9872-0176c44de7c1	2025-07-22 18:52:04
623	0	0	2e53d863-2b4e-4021-8791-550a0353d7f4	2025-07-22 18:52:09
624	0	0	b3375a8e-011b-4333-923c-359b6099ad2e	2025-07-22 18:54:16
625	0	0	a636c108-ca07-4c1f-8fc1-3d96548a1673	2025-07-22 18:54:17
626	0	0	ed95eb0d-0891-41c3-9e83-b99de6e5ec77	2025-07-22 18:56:36
627	0	0	9299c98e-2524-4f16-be35-2ae5844489a1	2025-07-22 19:11:30
628	0	0	09fb876d-a5b5-4db1-9354-856941108918	2025-07-22 19:14:41
629	0	0	e34b2185-ce02-41e0-a8ff-145398c4ccfb	2025-07-22 19:25:24
630	0	0	ca2fbc37-5954-4ec1-8054-1b09fbd4fa95	2025-07-22 19:25:52
631	0	0	b245f50e-3528-46a3-b378-40397bf96adf	2025-07-22 19:44:44	2	6	3	nein	8	7	3	6																3			1.38629
632	0	0	5159859a-1252-4e3f-80eb-7a2164e40d53	2025-07-22 20:17:32	2	7	3	nein	NA	NA	NA	NA																NA
633	0	0	4ef99f74-1a0f-4ab0-9cc5-2c19b8fff5f7	2025-07-22 20:37:37	0	1	1	nein	0	0	0	0	2025-07-22 20:42:13	114	22	11	11	238	21.6364	3458	314.364	103	2605	45860.9	0.05	4		0			0
634	0	0	8685c0e8-e722-42ed-9cef-77e2734b9111	2025-07-22 20:41:24
635	0	0	dc75ee1b-e5e3-4283-9cfa-7be6ce029b59	2025-07-22 20:43:33
636	0	0	e775a23c-92fa-4b8e-bc7d-c03d524fce51	2025-07-22 21:26:50
637	0	0	6042be0c-a587-4cd8-b2ca-852105fb3260	2025-07-22 21:31:12	1	8	3	nein	4	5	3	0																3			1.38629
638	0	0	baaa0869-bfec-4196-99d6-e90685c5358f	2025-07-22 22:04:24
639	0	0	b26c3835-2de7-445b-81bd-4cff27b29efc	2025-07-23 04:11:13
640	0	0	1fba8fb9-d5b8-4296-a70c-05546fd9803b	2025-07-23 05:57:27	1	10	4	nein	8	7	7	8																8			2.19722
641	0	0	d76729df-ab1d-44a9-876a-933246d6d01c	2025-07-23 06:58:22
642	1	1	6fffab07-9851-4617-a41e-ab3d86cc26db	2025-07-23 08:06:04	2	7	3	nein	7	7	6	2	2025-07-23 08:25:33	115	28	14	14	2678	191.286	2394	171	104	3635	45861.4	0.82	20	2025-07-23 08:30:35	6	7	1	1.94591	2.07944	7	7	7	2	8	8	7	8	8	6	8	2	0	1	1	4	2
643	0	2	62e9b256-6261-4065-b7c4-bc3e6fd534e5	2025-07-23 10:02:49	2	4	2	nein	5	6	7	4	2025-08-01 21:41:23	134	22	11	11	1145	104.091	2138	194.364							6			1.94591
644	1	1	40c23829-f12c-48d9-9f66-61e033a21280	2025-07-23 10:03:40	2	4	2	nein	4	4	5	5	2025-07-24 17:17:12	121	40	20	20	2178	108.9	6651	332.55	110	3381	45862.7	0.88	38	2025-07-24 17:39:29	4	6	2	1.60944	1.94591	NA	6	6	1	6	5	6	6	7	8	7	0	0	0	1	3	1
645	0	0	a4e1e10f-f6cc-4685-bcc0-cfd081156e32	2025-07-23 10:46:37
646	1	1	c4221b94-a207-47af-a607-09679555d053	2025-07-23 11:01:21	2	2	1	nein	2	2	3	3	2025-07-23 11:16:22	116	16	8	8	1995	249.375	2935	366.875	105	3743	45861.5	0.85	15	2025-07-23 11:25:03	2	5	3	1.09861	1.79176	5	5	2	2	9	8	8	10	10	10	10	8	0	0	0	4	2
647	0	0	88613313-4733-4293-ac10-5d993b7cc343	2025-07-23 12:09:20	2	4	2	nein	7	7	7	7																7			2.07944
648	1	1	cd694674-2c4c-4cb5-811b-dfce2ec0dcba	2025-07-23 15:44:05	0	9	4	nein	9	7	7	9	2025-07-23 16:00:16	117	28	14	14	2069	147.786	2660	190	106	3848	45861.7	0.85	17	2025-07-23 16:05:13	9	9	0	2.30259	2.30259	8	7	7	9	6	7	7	6	5	3	4	8	7	1	1	3	1
649	1	1	1cd4cc2a-fd4f-4c1c-a116-b56e0cbf0add	2025-07-23 18:50:25	2	9	4	nein	7	7	3	8	2025-07-23 19:06:30	118	30	15	15	1590	106	2799	186.6	107	3289	45861.8	0.68	17	2025-07-23 19:11:07	8	8	0	2.19722	2.19722	7	6	3	8	5	4	4	9	8	6	3	8	0	1	0	4	1
650	1	1	bb29b526-0458-4ede-9ea6-7f7a01987e29	2025-07-23 21:52:50	2	9	4	nein	9	6	6	6	2025-07-23 22:05:53	119	22	11	11	3199	290.818	3940	358.182	108	3762	45861.9	0.92	13	2025-07-23 22:09:20	6	7	1	1.94591	2.07944	9	6	6	7	8	9	9	9	9	9	10	9	NA	1	1	4	0
651	0	0	0121d4f1-6571-463d-8230-2501e01fd6bd	2025-07-24 08:45:14	2	2	1	nein	3	7	3	3																3			1.38629
652	0	0	ef5aa5d1-0ea5-4bc9-ac0b-c6044c713b04	2025-07-24 08:45:19	2	2	1	nein	2	1	1	0																2			1.09861
653	0	2	e741ba32-e819-494d-a6a1-9a622843ce5d	2025-07-24 16:09:14	1	8	3	nein	4	5	4	3	2025-07-24 16:13:48	120	32	16	16	366	22.875	1812	113.25	109	2680	45862.7	0.75	5		4			1.60944
654	1	1	8baf9c97-9ac4-47c6-84fb-614233370978	2025-07-24 22:06:27	2	9	4	nein	7	7	5	6	2025-07-24 22:46:11	122	34	17	17	2356	138.588	3529	207.588	111	3771	45863	0.92	33	2025-07-24 22:54:41	6	9	3	1.94591	2.30259	7	7	6	9	10	10	10	6	7	3	9	2	2	0	0	4	2
655	0	0	43699522-f002-4a5e-ae15-dced0a14a55d	2025-07-25 03:20:10
656	0	0	ee48cda3-4029-4c6c-891f-3f97e3294368	2025-07-25 12:23:27
657	0	0	75d81a28-6857-413b-850b-b572a1ce0100	2025-07-25 12:23:32	2	4	2	nein	6	6	2	4																6			1.94591
658	0	0	6de7c753-572f-4736-b832-f6c2b82bf389	2025-07-25 13:10:27
659	0	2	9e466bb0-3642-4d7f-983a-7e0a8c826c08	2025-07-25 13:10:28	2	4	2	nein	8	8	3	2	2025-07-25 13:26:57	123	20	10	10	2485	248.5	3117	311.7	112	3868	45863.6	0.85	18		8			2.19722
660	1	1	1e9afa69-9aac-46fc-8158-6ce7c62df54e	2025-07-26 07:35:53	1	4	2	nein	5	5	3	1	2025-07-26 08:02:45	124	32	16	16	3241	202.562	6541	408.812	113	3433	45864.3	0.88	32	2025-07-26 08:10:47	5	6	1	1.79176	1.94591	6	6	1	1	7	8	8	8	8	8	8	2	0	0	0	4	1
661	0	2	0685d929-3861-4ca3-9754-4308b5fdaad6	2025-07-26 08:14:42	2	4	2	ja	10	10	0	0	2025-07-26 08:31:55	125	34	17	17	3416	200.941	5029	295.824	114	3148	45864.4	0.85	18		10			2.3979
662	0	0	44ecd1d2-8c73-419a-a42a-65fddf3812ab	2025-07-26 08:14:57	1	4	2	ja	6	6	1	1																6			1.94591
663	0	0	8abe76d8-a119-4e13-82dd-15e0b2c35d97	2025-07-26 08:31:50
664	0	0	85647976-fcec-4742-bac0-3a8dc2a34d7a	2025-07-26 10:39:57
665	1	1	8ce3b856-2336-4d90-9963-11f330823098	2025-07-26 10:40:19	1	4	2	nein	3	9	3	1	2025-07-31 09:39:24	132	20	10	10	1768	176.8	3226	322.6	120	3265	45869.4	0.85	1380	2025-07-31 09:44:53	9	5	-4	2.30259	1.79176	3	5	1	1	7	8	8	6	8	8	6	6	4	0	0	3	2
666	0	2	8a9be3e9-8fbe-4af3-a860-a9deb24ab437	2025-07-26 12:35:31	1	4	2	ja	7	8	0	0	2025-07-26 13:04:11	126	36	18	18	4840	268.889	6328	351.556	115	4011	45864.5	0.92	32	2025-07-26 13:08:50	8	NA		2.19722		NA	NA	NA	NA	NA	NA	NA	NA	NA	NA	NA	NA	NA	NA	NA	NA	NA
667	0	0	003bc4b8-45f2-4f76-97ed-d22a4dfa8f8a	2025-07-26 13:28:30
668	0	0	309a8188-eda8-49b8-9e2a-e83602d13400	2025-07-26 17:34:35	1	5	2	nein	3	4	3	0	2025-07-26 17:49:35	127	18	9	9	603	67	2381	264.556	116	169	45864.7	-9999	14	2025-07-26 17:50:03	4	2	-2	1.60944	1.09861	2	2	2	0	NA	NA	NA	NA	NA	NA	NA	NA	NA	NA	NA	NA	NA
669	1	1	d245ca17-77e0-4cd9-a6dd-eb9b49c45f54	2025-07-28 14:59:05	2	4	2	nein	2	4	4	0	2025-07-28 15:32:13	128	32	16	16	2322	145.125	3501	218.812	117	3624	45866.7	0.85	36	2025-07-28 15:39:16	4	6	2	1.60944	1.94591	6	6	4	4	10	10	10	10	10	10	10	0	0	0	0	4	0
670	0	0	3a1d3d20-56c4-47e6-9389-b5c645b2ceeb	2025-07-28 17:10:27
671	0	0	e8e63ff8-73ff-43f4-96ac-f78e107247a0	2025-07-28 17:11:45
672	0	0	8eb51002-f16e-40d5-a9d0-78434e08f979	2025-07-28 17:19:05
673	0	0	c0829917-c7b1-4b2d-870a-7122e8923f1c	2025-07-28 17:19:14	1	11	4	nein	0	0	0	0	2025-07-28 17:30:49	129	22	11	11	1390	126.364	1981	180.091	118	168	45866.7	-9999	4		0			0
674	0	0	04dfedcb-fd6d-4c51-8e35-d73884cccd57	2025-07-28 17:19:49
675	0	0	2aa57a54-dd14-4078-937a-89cf49433d9d	2025-07-28 17:20:06
676	0	0	e32eec14-525e-4b37-ac76-5014d1b4f519	2025-07-28 18:25:15	1	4	2	nein	2	2	2	2																2			1.09861
677	0	0	1879f84e-d8c7-4dca-a2c6-2cbca19434f7	2025-07-29 10:24:53
678	0	0	cc8e6feb-7b02-41c9-bdee-0f26f7d9f0e1	2025-07-29 10:26:01
679	0	0	4eb0b471-6bac-4f49-bef1-4bb30aa3f2a1	2025-07-30 04:57:15
680	0	2	b5664596-26b8-4649-880e-e4e837cf31dc	2025-07-30 13:40:08	1	4	2	nein	8	6	5	3	2025-07-30 13:58:23	131	26	13	13	2224	171.077	3020	232.308						2025-08-02 22:34:57	6	NA		1.94591		NA	NA	NA	NA	NA	NA	NA	NA	NA	NA	NA	NA	NA	NA	NA	NA	NA
681	0	0	e24a6b28-8865-42d5-b48f-2885b0b18721	2025-07-30 15:20:50	2	8	3	nein	4	2	2	3																2			1.09861
682	0	0	340ae0e4-babd-4559-9ca0-6ab52e07478b	2025-07-31 11:55:09
683	0	0	9ec65661-c45c-412f-aa98-1a0bbcc3fbec	2025-07-31 11:56:34
684	0	0	428cc22b-8f91-4255-ac4c-5df72e03d20a	2025-07-31 11:57:19
685	0	2	833f1988-1145-4307-a54c-b9c319d303f2	2025-07-31 12:03:13	2	5	2	nein	6	6	3	3	2025-07-31 12:13:57	133	10	5	5	522	104.4	1148	229.6							6			1.94591
686	0	0	bd3f74bc-0f7e-489b-84cd-56e304d9a6e6	2025-07-31 12:03:30	2	5	2	nein	7	7	6	6																7			2.07944
687	0	0	c45c463e-101f-4d79-9c86-97eb576b45c1	2025-07-31 12:11:36
688	0	0	cc280592-7590-4b90-8379-4327f1bfb5ac	2025-07-31 12:22:31
689	0	0	a946f719-146a-418e-82c7-49e1602f5020	2025-07-31 12:30:03
690	0	0	2d7d4a56-9e08-4bd4-b570-214fc76fe239	2025-07-31 12:54:50
691	0	0	adb5184f-2c8a-4443-97d8-ef1f72c1f07e	2025-07-31 12:54:51
692	0	0	5b9df8e4-3613-44a4-939c-2ae232213495	2025-07-31 13:05:36
693	0	0	788d4871-4805-42ae-8827-112baa415332	2025-07-31 13:10:09
694	0	0	a45b6c0f-13d8-45a2-92e3-0646df4260a0	2025-07-31 13:30:22
695	0	0	87cc9f97-9d1a-45bb-8d0d-9eaea094e8a3	2025-07-31 13:37:50
696	0	0	9f303430-e80e-4f1b-bc0a-a71ef6ab21c9	2025-07-31 15:07:34
697	0	0	1fb89e04-1553-4e82-8416-368e5767d3b7	2025-07-31 15:20:02
698	0	0	bfb008b2-2359-4651-a191-027da3d522f7	2025-07-31 16:03:26
699	0	0	135c0b15-1312-48a3-997b-864d6e657cab	2025-07-31 16:52:32
700	0	0	efa9037d-3943-40d3-bb74-4a5fa2c73cd0	2025-07-31 16:59:57	2	5	2	nein	3	10	1	4																10			2.3979
701	0	0	5d2fb5c6-2e15-42a5-8830-b5ea984c358b	2025-07-31 18:52:45
702	0	0	395f2618-7cb9-4f30-aa11-42b6699b0ddc	2025-07-31 19:26:46
703	0	0	a652c3cb-914c-4111-a9b5-580ae1473f62	2025-07-31 19:38:00	2	6	3	nein	5	6	6	6																6			1.94591
704	0	0	1f1772f6-5ad9-4f09-ac5c-f967879190e2	2025-07-31 21:43:35	2	4	2	nein	0	7	3	1																7			2.07944
705	0	0	673e06aa-70bb-48bb-b3c1-5b94d52d889b	2025-07-31 22:10:59
706	0	0	38f3bcdc-b69e-40b3-9954-6074a075dcee	2025-08-01 08:59:56
707	0	0	37c48fcb-627b-426e-b41a-63a8be93bc1e	2025-08-01 09:23:22
708	0	2	fc6dec50-be71-4ca7-9e83-dd47aa2e1878	2025-08-02 08:14:58	2	4	2	nein	4	4	4	4	2025-08-02 08:57:47	135	34	17	17	5791	340.647	9695	570.294	121	2820	45871.4	0.85	77		4			1.60944
709	1	1	b333dc37-8a83-4c2b-998a-eb22b9f543cb	2025-08-02 10:59:25	2	4	2	nein	8	8	5	5	2025-08-02 11:30:28	136	30	15	15	2373	158.2	3722	248.133	122	3056	45871.5	0.88	32	2025-08-02 11:37:17	8	8	0	2.19722	2.19722	8	8	5	5	8	7	7	8	8	8	7	3	0	0	0	4	1
710	0	0	a04f1bf3-1699-48da-b478-55ef37c0a1d7	2025-08-02 13:12:45	2	4	2	nein	5	5	2	2																5			1.79176
711	0	2	f1726cfe-0646-4771-842c-eadfc155e7a8	2025-08-03 10:06:53	2	4	2	nein	9	8	5	3	2025-08-03 10:19:05	137	20	10	10	1456	145.6	3111	311.1	123	45	45872.4	9999	12	2025-08-03 10:21:42	8	NA		2.19722		NA	NA	NA	NA	0	0	0	0	0	0	0	7	NA	4	2	1	3
712	1	1	88c97987-9f7b-4e8a-aaff-bf052154262c	2025-08-03 11:53:57	2	4	2	nein	NA	7	3	1	2025-08-03 12:07:09	138	18	9	9	1149	127.667	2801	311.222	124	2933	45872.5	0.85	14	2025-08-03 12:11:13	7	7	0	2.07944	2.07944	4	7	2	1	NA	NA	NA	8	9	NA	8	NA	0	NA	NA	NA	NA
713	0	0	f06778f1-3d50-4f72-8665-b5fb88b921a0	2025-08-03 20:39:25
714	0	2	82e73f03-da13-4686-aab6-8787553d4797	2025-08-04 09:04:12	2	4	2	ja	8	9	7	1	2025-08-04 09:17:44	139	28	14	14	1892	135.143	2656	189.714							9			2.30259
715	0	2	2a4ecf32-327c-4ad0-be06-661d605c2974	2025-08-04 09:57:24	2	4	2	nein	10	10	7	5	2025-08-04 10:14:00	140	32	16	16	2063	128.938	4874	304.625	125	2757	45873.4	0.85	16		10			2.3979
716	0	0	1e90e8c5-f24e-47a5-9fe5-9419eb5f2730	2025-08-04 11:23:58
717	1	1	fd0e8a7f-8113-42e5-acc6-ea8c0c4645ee	2025-08-04 11:32:03	1	9	4	nein	7	4	4	7	2025-08-04 12:14:04	141	24	12	12	1530	127.5	3411	284.25	126	3781	45873.5	0.85	40	2025-08-04 12:22:07	7	8	1	2.07944	2.19722	8	8	8	8	9	9	9	10	10	10	9	2	0	0	0	4	0
718	0	0	6815c1e7-bfa7-4bc9-800a-a9f89225ae55	2025-08-04 12:19:25
719	0	0	1ea22168-9028-4859-9f42-99b8c047d089	2025-08-04 12:30:31
720	0	0	065b540f-808b-4b81-ba80-c59d2654f25a	2025-08-04 13:59:23
721	0	0	bb000d2d-b131-42a6-82ac-057a30b904a5	2025-08-04 18:02:42	2	5	2	nein	6	4	7	0																4			1.60944
722	0	0	6aaec771-1b40-4475-84ff-03b31dca0c5a	2025-08-04 22:53:51
723	0	0	bf1d2dc8-5b97-468c-8f66-e489c50f53c4	2025-08-05 20:23:30	2	9	4	nein	6	3	7	5																5			1.79176
724	0	0	ba949ebe-01d4-48c4-8742-e114d16d9713	2025-08-06 16:20:52	1	4	2	nein	3	5	3	2																5			1.79176
725	0	0	198bace8-ac71-4ac7-9840-1aeebbefab36	2025-08-06 20:12:38
726	0	0	17257596-cba8-4a18-ba9a-ec967ef979dc	2025-08-07 12:50:34
727	0	0	4abd1843-37eb-4893-b7b0-de33331de6d5	2025-08-08 10:14:34
728	0	0	963371b1-9007-474e-afd1-e8823aa2f2fd	2025-08-08 15:41:09
729	0	0	d1b0045f-cd67-4fb0-8208-a3281e801949	2025-08-09 11:37:38
730	0	0	5fc7e362-43ac-4b94-9cf1-286b3ee7656b	2025-08-09 11:37:39
731	0	0	6ca6f3fb-92b2-4653-b702-06178d341cff	2025-08-09 11:37:39
732	0	0	1ba77895-fe5d-4e36-bdd4-b6a1f6057438	2025-08-09 11:37:43
733	0	0	5d6904af-a682-4de8-8677-9d91ea8e3dad	2025-08-09 11:38:33
734	0	0	c9db4588-5903-435a-a4c0-2bce3e7af4ac	2025-08-09 11:38:39	1	2	1	nein	7	3	3	7																7			2.07944
735	0	0	57e9a7e5-a22b-4ef0-b998-2cd0ab9753d1	2025-08-09 11:38:46
736	0	0	c2b672d8-4202-44a5-83f1-4e1986df7e07	2025-08-09 11:39:02
737	0	0	0c6828da-608d-4e03-8c3d-182fd1a44a5e	2025-08-09 11:40:19
738	0	0	b00cc086-03d8-45e3-953e-7a9919d08ecc	2025-08-09 11:41:22	2	4	2	nein	5	10	1	3																10			2.3979
739	1	1	74ab455f-c893-4901-a14f-700bac581b76	2025-08-09 11:45:56	2	6	3	nein	8	8	8	1	2025-08-09 11:55:15	142	18	9	9	728	80.8889	1861	206.778						2025-08-09 11:59:42	8	8	0	2.19722	2.19722	8	8	8	1	0	0	0	0	0	0	0	0	0	1	0	4	1
740	0	0	d492d7d1-7234-45a9-953b-4c9a7b5fa251	2025-08-09 11:46:34
741	0	0	b20615cc-65ec-4a30-8e17-a46a19700e52	2025-08-09 11:47:47
742	0	0	fd85e82c-1db3-4e00-83a4-923b0c2df5b9	2025-08-09 11:49:10
743	0	0	36cc19cc-fe87-45f6-8d00-7dec9f8e7cf5	2025-08-09 11:49:31
744	0	0	97bc180e-d454-4a4c-add6-e864fd7205af	2025-08-09 11:51:52
745	0	0	a13c5640-b07b-44f8-90d5-d08e372162c5	2025-08-09 11:55:32
746	0	0	1d89cb85-ffbf-456b-a353-54669f0abdb7	2025-08-09 12:00:16
747	0	0	42080845-5373-4d6d-9462-970380891f4b	2025-08-09 12:03:53
748	0	0	df09a6c6-00a8-4bd0-a9a3-78a8e1f94130	2025-08-09 12:06:59
749	0	0	667aa397-c055-4729-a625-8eb458779544	2025-08-09 12:12:54
750	0	0	41d9359b-1c53-4a10-adfb-12aa9cb2fee2	2025-08-09 12:13:45	2	10	4	nein	6	6	4	4																4			1.60944
751	0	0	e15fb3cc-3125-4aba-bcab-9aade17f8ccc	2025-08-09 12:21:51
752	0	0	98c6f7aa-1782-4b79-a29e-b1ba6d1a7b98	2025-08-09 12:24:08	1	3	1	nein	5	3	3	4																5			1.79176
753	0	0	66ca1da0-5d5e-4bef-828e-b3ffdca55fb8	2025-08-09 12:31:09
754	0	0	fa3321ee-e03b-4415-a4a3-b468b4fb6456	2025-08-09 12:39:46
755	0	0	ac16f95d-bc01-4bf3-8fe5-a34da16e675d	2025-08-09 12:47:57
756	0	0	e2617423-5194-4b47-9e36-428c57856ed1	2025-08-09 12:50:54
757	0	0	3dc4f99b-ab5d-4d4f-ad5c-6994f313cd45	2025-08-09 12:51:02
758	0	0	4c199e11-fbc4-4859-809b-9323938266ce	2025-08-09 13:12:56
759	0	0	0acdba64-ca61-44b7-85c8-821ee722490b	2025-08-09 13:19:37
760	0	0	812e28b4-5cf1-46ef-8a2b-222754b86e81	2025-08-09 13:21:07
761	1	1	028dc1d7-f03f-4231-aacd-73f0f6794533	2025-08-09 13:24:23	2	7	3	nein	6	5	5	2	2025-08-09 13:52:38	143	14	7	7	1538	219.714	1212	173.143	127	2948	45878.6	0.85	27	2025-08-09 14:03:19	5	5	0	1.79176	1.79176	6	5	5	2	7	10	10	5	5	7	10	0	0	0	0	4	1
762	0	0	5f960c9b-e1fa-4a2d-8c7a-a623598ae3a5	2025-08-09 13:32:39
763	1	1	77fcfa89-6b29-4e25-beb0-289ea2217f03	2025-08-09 14:11:13	1	7	3	nein	4	6	3	1	2025-08-09 14:31:35	144	28	14	14	1856	132.571	2180	155.714	128	3345	45878.6	0.78	19	2025-08-09 14:36:35	3	5	2	1.38629	1.79176	5	6	5	2	8	7	6	8	6	7	5	5	3	1	1	3	2
764	0	0	576170ca-5846-488d-a77a-58da075edc43	2025-08-09 14:11:27
765	0	0	c94b45dc-1569-4d80-b3b3-e9c2f9b85759	2025-08-09 14:12:55
766	0	0	23a9e11c-1ad9-46e2-88b1-5bf7778f5f37	2025-08-09 14:14:45	2	2	1	nein	4	5	6	1																4			1.60944
767	0	0	1181d445-2dce-4c92-825a-fc8e135b0917	2025-08-09 14:20:00	2	11	4	nein	9	8	8	7	2025-08-09 14:35:10	145	20	10	10	1651	165.1	1694	169.4	129	3092	45878.6	0.85	16	2025-08-09 14:42:58	7	7	0	2.07944	2.07944	9	8	8	7	8	8	7	8	7	3	8	6	5	2	1	2	1
768	0	0	820190e3-8ae2-4a05-8c15-395113c99b62	2025-08-09 14:49:46
769	0	0	2c0d82c6-441b-4661-93fe-d2e987ab6154	2025-08-09 15:21:23	2	1	1	ja	7	8	5	4																7			2.07944
770	0	0	aa30ef9f-a520-416a-a4b2-e76d56c53393	2025-08-09 15:21:52
771	0	0	fcf273f5-10d6-48f6-9c16-8c0fe1f4b236	2025-08-09 15:23:21
772	0	0	7815200c-9708-40d2-8260-6f0c46c04430	2025-08-09 15:35:54
773	0	0	104dadb8-e9fe-4450-bdd4-78ad0dc200e3	2025-08-09 15:50:28
774	0	0	9923aa70-47cb-42f5-97a9-dcdf129edff5	2025-08-09 16:22:43	2	4	2	nein	4	8	3	0																8			2.19722
775	0	0	6a442378-5ef5-4251-9fac-654bc74233c7	2025-08-09 17:02:33
776	0	0	f0408a65-faaf-44a4-8964-6d8e55167bf4	2025-08-09 17:22:57	2	8	3	nein	9	9	7	2																7			2.07944
777	0	2	b2a5a4fa-5672-4280-973f-3d552cb5aef7	2025-08-09 17:34:57	2	5	2	nein	8	8	6	2	2025-08-09 17:43:58	146	24	12	12	1145	95.4167	3103	258.583	130	3359	45878.7	0.85	9		8			2.19722
778	1	1	89a51364-8f65-4e88-b80e-5709d6739e2e	2025-08-09 17:54:45	2	2	1	nein	6	5	2	3	2025-09-03 13:38:52	190	20	10	10	1746	174.6	2959	295.9	174	3504	45903.6	0.88	22	2025-09-03 13:42:54	6	8	2	1.94591	2.19722	8	6	4	3	8	10	9	9	9	9	10	2	0	1	0	4	2
779	0	0	9c35870c-b885-455e-810c-0e41bb53e840	2025-08-09 18:06:34
780	0	0	8e11c71f-8819-45cd-9456-b57473b8b2ce	2025-08-09 18:12:02
781	0	2	feae0582-3c09-4412-a587-f4657efb06a2	2025-08-09 19:14:10	2	10	4	nein	8	4	5	8	2025-08-09 19:44:39	147	16	8	8	1905	238.125	1409	176.125	131	3079	45878.8	0.85	55		8			2.19722
782	0	0	907696a6-5251-449e-ade5-d39a5de24710	2025-08-09 20:38:04
783	0	0	6d07547b-f96f-4591-9cb5-1bc7a81090ab	2025-08-09 21:32:37
784	0	0	eeb188b3-c740-4966-89af-2dbd68d1da7b	2025-08-10 09:19:32
785	0	0	9c5bd46e-07fb-4a3b-a7bc-8e60300b8c54	2025-08-10 09:20:49
786	1	1	ea4523cd-a7df-4deb-ae6a-17a55400da2a	2025-08-10 10:22:22	1	4	2	nein	7	10	6	1	2025-09-11 08:42:19	219	38	19	19	3505	184.474	5052	265.895	200	3720	45911.4	0.85	22	2025-09-11 08:50:27	10	10	0	2.3979	2.3979	6	10	6	1	3	5	5	1	3	5	8	5	5	2	1	1	2
787	0	0	eeb3d0e2-5c6c-4fb3-87fb-e0ae4b7f5f92	2025-08-10 12:49:53
788	0	0	c97adb33-65ac-41a1-bf8f-8d5d557da01e	2025-08-10 12:56:26
789	0	0	dafb8fe6-42ac-4e05-8770-0948a5e55d50	2025-08-10 13:43:31
790	0	0	4742bd95-e387-4465-b4ab-61aadf1830b9	2025-08-10 14:37:03
791	0	0	013de90f-dcf5-4b57-845d-679d1f0ef0c2	2025-08-10 14:37:17
792	0	0	d8fe4e03-6629-464f-836a-d20e3770e3da	2025-08-10 15:13:26
793	0	0	5dec5891-c5b3-40a4-8890-8ea79001439f	2025-08-10 16:24:08
794	0	0	21dfc7b0-fe0f-4813-823b-9e0013ac4df1	2025-08-10 20:44:05
795	0	0	3d07342f-93f0-4c15-84a2-ed2843d8b0d7	2025-08-10 21:07:04
796	0	0	02b14a3b-d078-42b6-8a92-8376baed606a	2025-08-10 23:53:19	1	2	1	nein	3	4	3	2																3			1.38629
797	0	0	c89ada8c-0e7a-4fb8-8696-efcbd3267fc6	2025-08-11 08:29:07	0	11	4	nein	8	7	7	7	2025-08-11 08:50:20	148	14	7	7	1039	148.429	1316	188	132	3133	45880.4	0.68	17	2025-08-11 08:53:30	7	5	-2	2.07944	1.79176	7	7	7	5	7	7	7	9	9	6	9	6	2	2	2	3	3
798	1	1	3e8656ff-d9c6-486d-8495-fb6c33ddd29a	2025-08-11 10:12:15	2	6	3	nein	7	4	3	2	2025-08-11 10:36:47	149	24	12	12	2946	245.5	2486	207.167	134	3073	45880.4	0.85	26	2025-08-11 10:41:08	3	6	3	1.38629	1.94591	6	3	6	2	7	7	7	7	8	7	8	2	4	0	0	3	2
799	1	1	5c1dc7d0-c4af-4b98-977c-3c51a1c0e82c	2025-08-11 10:25:57	1	7	3	nein	7	6	3	5	2025-08-11 10:37:35	150	30	15	15	1694	112.933	2450	163.333	133	3097	45880.4	0.87	12	2025-08-11 10:40:58	3	6	3	1.38629	1.94591	7	7	6	3	9	9	9	10	9	8	8	4	2	1	1	4	0
800	0	0	4b8124aa-9ace-41d8-873a-c39e7c865b86	2025-08-11 11:18:16	2	7	3	nein	6	6	9	4																9			2.30259
801	0	0	a7dd8b8c-a06f-458c-959e-f5d2c143ffae	2025-08-11 11:56:59
802	0	0	4c09b59f-9e97-4653-8e97-0a21c6a5c7ff	2025-08-12 06:51:20
803	0	0	dfed0b83-e95a-492d-8b86-c1596f4f978c	2025-08-12 07:48:59
804	0	0	81f766e1-85e4-4992-8f3e-4bd6705efad1	2025-08-13 08:36:46
805	0	0	6c216042-4056-43f2-b7b5-4ac1c0be285f	2025-08-13 11:18:58
806	0	0	9fb83218-50d8-4052-8bf9-57d0ad4d6d36	2025-08-13 15:02:02	2	8	3	nein	8	7	9	3																9			2.30259
807	0	0	fd2254b2-277a-404b-b9a6-bce38de7942a	2025-08-13 15:02:16
808	0	0	5858d639-4709-44a2-9808-ead6faf32045	2025-08-14 01:33:23
809	0	0	379234ca-9e90-4596-a01f-6dbd8bf1ad28	2025-08-14 11:25:58
810	0	0	785cf760-04ad-4ae3-9f18-1f6da054817c	2025-08-14 20:01:58
811	0	0	7141352c-9460-43d2-84fe-1558d15da7f0	2025-08-16 01:12:56
812	0	0	803e4df7-1a4f-4791-91f7-b4db486a8a47	2025-08-16 02:12:38
813	0	0	8bf7d16c-77ab-44fd-ae3e-ddbd073bf662	2025-08-16 02:12:54
814	0	0	c056214e-17ef-4105-9326-7472aa846536	2025-08-16 02:13:22
815	0	0	1f2ccd0c-303c-4093-8511-3ca02c5774bb	2025-08-16 02:13:32
816	0	0	c59cd0b5-01a6-4db2-bd96-34261dcaf824	2025-08-16 02:13:32
817	0	0	64c949cc-8ca8-46f9-b6f5-02038ba1e1a4	2025-08-16 02:13:45
818	0	0	b907ceba-f7b8-42b8-a50d-66b440647f5f	2025-08-16 02:15:25
819	0	0	ead425cd-3fcf-4b7e-8f0e-ed3f745550ce	2025-08-16 02:22:06
820	0	0	d2ad9f48-9a64-4930-bb36-5cb9e291451c	2025-08-16 02:22:06
821	0	0	fcfa6786-f90d-437e-bb4a-191094faadf2	2025-08-16 02:24:30
822	0	0	356b6df8-1153-4141-8a15-c81b19f58c0f	2025-08-16 02:24:31
823	0	0	a319c503-226c-454d-bfd7-e17fdea00a9e	2025-08-16 03:19:03
824	0	0	f79165a0-c70a-4a9d-8c01-871a1ef7924f	2025-08-16 03:20:46
825	0	0	0f9b3ddf-275e-48dd-8b20-748f872af6d1	2025-08-16 03:29:38
826	0	0	1fb9ec98-c591-4b50-8b3c-627fa422b0af	2025-08-16 03:44:05
827	0	0	131273a0-aca8-4bbc-a2b9-ebae4bd5e9d5	2025-08-17 10:44:54
828	0	0	48267228-16cb-4e7a-9edf-4caef28ff148	2025-08-17 14:50:53
829	0	0	7f4d0e97-0ca7-4c7e-8546-cb66b57a9730	2025-08-17 14:51:52
830	0	0	d80693c0-bd40-48c6-b8c2-7f50ab500adc	2025-08-19 07:34:31
831	0	0	30d17dc7-f3f3-4ad0-afe1-3b1d3070d9df	2025-08-19 09:37:46	2	11	4	nein	6	4	3	5	2025-08-19 10:04:27	151	20	10	10	2626	262.6	1789	178.9	135	2981	45888.4	0.85	24	2025-08-19 10:08:55	5	6	1	1.79176	1.94591	5	4	3	6	9	9	9	7	7	7	9	2	0	1	0	3	1
832	0	0	6d1106e1-cb98-4793-84db-b026c7f54cfa	2025-08-19 19:27:24
833	0	0	3c543527-9942-4a1e-b819-d847e9d430ce	2025-08-20 15:31:11
834	0	0	29741385-c4b6-4627-8a50-d614475cb4ac	2025-08-20 20:36:08
835	0	0	062fe4ed-ce53-4237-a545-32a7df4fbf17	2025-08-20 22:04:34
836	0	0	9d1eead8-5c75-4ca9-a295-4c24a0f12acd	2025-08-21 09:33:58
837	0	0	ab3e99a5-75a6-4f99-92ab-487f0e43008e	2025-08-23 16:54:00
838	0	0	38e5d7f2-456e-4012-8af8-e2225d6d144d	2025-08-24 13:25:25
839	0	0	162a2c13-9dc4-4eb6-8782-589438d55c76	2025-08-25 10:11:08
840	0	0	629b84c2-3797-4094-b3cb-07184c7fb7e9	2025-08-25 10:11:32
841	1	1	424a334d-7900-4013-8c22-a7c966151959	2025-08-25 10:12:55	1	2	1	nein	6	3	0	0	2025-09-04 18:12:58	203	34	17	17	3182	187.176	5397	317.471	185	3123	45904.8	0.85	30	2025-09-04 18:21:29	6	6	0	1.94591	1.94591	6	4	0	0	9	9	9	9	9	9	8	2	1	1	1	3	1
842	0	0	93782aa6-51db-4622-86e0-83c4848eca75	2025-08-25 10:16:22
843	0	0	fbb6a896-374d-4d7f-9fee-6add53733d2e	2025-08-25 10:19:35
844	0	0	4af06fde-09d8-4d2b-811d-54429f638ea2	2025-08-25 10:24:25
845	0	0	a242d6ee-f13b-49cc-83d7-ad70189a938a	2025-08-25 10:24:53
846	0	0	858a8727-395b-4e06-aa91-21dd1d98a659	2025-08-25 10:25:15
847	1	1	8bc3eac7-5161-4882-91a1-8f9820338282	2025-08-25 10:33:59	2	7	3	nein	5	7	6	6	2025-09-03 13:04:37	189	30	15	15	3118	207.867	2418	161.2	173	3212	45903.5	0.92	150	2025-09-03 13:09:41	6	6	0	1.94591	1.94591	8	9	6	6	9	9	8	8	9	10	9	1	0	0	0	4	0
848	0	0	d2bffc79-3702-4b3a-a502-8475bf9bee9f	2025-08-25 10:40:52
849	0	0	4e227344-2a2b-487e-8393-01c3fe1a4d28	2025-08-25 10:45:14
850	0	0	f890f69d-48a5-4bdf-bc83-836d750a90ca	2025-08-25 10:46:41
851	0	0	a4b4774a-f3ca-4dc7-b958-c67c9ef0658f	2025-08-25 10:59:59
852	0	0	85629613-4dbf-4cd0-893d-8b24420e730a	2025-08-25 11:00:03
853	0	0	d4e2ccac-32c1-437f-90a8-b1f2def139ed	2025-08-25 11:00:30
854	0	0	00f53a44-e011-417a-ad11-b0090eb5d739	2025-08-25 11:00:32
855	0	0	f6a5b19e-b846-4e7a-8051-e5117af3e621	2025-08-25 11:20:00
856	0	0	03841b33-ca69-47a7-8e7d-6eb718f78741	2025-08-25 11:30:59
857	0	0	554aa436-f53d-43ce-854e-618969666837	2025-08-25 11:44:03
858	0	0	d774c6f5-0196-4aad-8a40-f71b2eabdc15	2025-08-25 11:47:58
859	0	0	f9ddb2f9-fc4f-41e2-a80d-a92498d44f8d	2025-08-25 11:53:08
860	0	0	a865fc6a-6096-4744-bfdf-e5c35ce56860	2025-08-25 12:14:09	1	6	3	nein	8	8	3	5																3			1.38629
861	0	0	7d1ad52f-13da-4382-886e-a81f7d6eabd0	2025-08-25 12:17:08
862	0	2	12deb95e-0d47-4233-84a7-9fd3d4d6ef13	2025-08-25 13:02:15	1	6	3	nein	8	8	2	8	2025-08-25 13:21:21	152	18	9	9	2056	228.444	1726	191.778	136	2812	45894.6	0.95	24		2			1.09861
863	0	0	488df5cc-65ee-4ee8-b8bf-5145a92cf815	2025-08-25 13:20:22
864	0	0	6696baa3-627f-494d-83d0-4221cda89a0b	2025-08-25 14:16:49	2	3	1	nein	0	0	0	0																0			0
865	0	0	80356581-94fa-4f64-92c7-c89408754328	2025-08-25 15:05:07
866	0	0	40c77aeb-3420-4459-991b-b42645951792	2025-08-25 15:15:34
867	0	0	56505771-59e6-49c6-a7ed-e6ea2c705ae8	2025-08-25 15:17:03
868	0	0	0ebf112d-e98d-4b56-8343-10d59ca34a27	2025-08-25 15:47:16
869	0	0	030bd4f7-76f6-4d40-bedd-2ee1cba712b2	2025-08-25 16:49:38
870	0	0	f1dfcf59-5d22-4a7b-9b62-540bb78fb2f6	2025-08-25 17:17:21
871	0	0	3eba0b82-1ea0-4f64-bde2-947e10ba3264	2025-08-25 17:44:08
872	0	0	63564feb-d1c9-42dc-bafc-10a5259b3dd0	2025-08-25 18:08:59
873	0	0	920815c7-25cc-4a0a-9c4c-a64d8f65301f	2025-08-25 22:30:58
874	1	1	6261c0e3-404a-4e65-928c-5a23997b3266	2025-08-26 15:15:15	2	10	4	nein	7	5	7	5	2025-08-26 16:34:43	154	26	13	13	2896	222.769	2906	223.538	138	3075	45895.7	0.85	82	2025-08-26 16:42:45	5	7	2	1.79176	2.07944	7	7	7	7	0	0	0	0	0	0	0	10	10	0	1	4	0
875	0	0	508f41d0-2b48-40b2-b110-36292729b29e	2025-08-26 18:04:41
876	0	0	28643ef7-2349-47e5-9c82-83aefa7ae925	2025-08-27 05:59:32
877	0	0	1933933b-7bc1-4b0b-bee0-760c23376ab1	2025-08-27 05:59:36
878	0	0	fa1b1849-04d8-402e-bc9b-53b8f2e58815	2025-08-27 12:55:23
879	0	0	5d572e27-4b1d-4b1d-8db8-b47862c03385	2025-08-27 21:02:13
880	0	0	4bbbfb57-38a1-4fbb-94f7-46cdea0b52df	2025-08-27 22:48:00
882	0	0	99343d69-10e4-4e8e-afb6-3a1ca822f6f8	2025-08-29 09:48:15
883	0	0	f5911dfc-71f3-494b-b794-d8e27cf72723	2025-08-29 09:49:46	1	3	1	nein	8	8	6	2																8			2.19722
884	0	0	e3ec91e7-2da7-4c3c-b101-10f08a70c06d	2025-08-29 10:56:32
885	1	1	25abda8d-8bef-4ac2-9933-2923cc9b67ad	2025-08-29 12:15:18	1	4	2	nein	5	1	1	3	2025-08-29 15:26:35	157	22	11	11	3399	309	3711	337.364	141	3015	45898.6	0.6	191	2025-08-29 15:33:56	1	1	0	0.693147	0.693147	1	1	1	1	8	5	8	7	7	5	7	2	2	3	1	2	3
886	0	0	9444c6cc-45ac-4df8-af1e-b57e315e0f7a	2025-08-29 15:26:58
887	1	1	584efcfc-70d0-4389-ac26-ef253507045a	2025-08-29 15:50:24	2	7	3	nein	3	6	5	2	2025-08-29 16:05:11	158	18	9	9	1969	218.778	1935	215	142	3761	45898.7	0.85	16	2025-08-29 16:09:59	5	5	0	1.79176	1.79176	3	7	5	3	10	8	8	8	8	8	8	0	0	1	0	4	2
888	1	1	46521f60-b2c6-4a6f-bad3-3b8f1e0837ae	2025-08-29 17:45:44	2	8	3	nein	4	6	4	1	2025-09-02 13:43:15	176	18	9	9	1739	193.222	2200	244.444	161	3525	45902.6	0.85	16	2025-09-02 13:50:46	4	9	5	1.60944	2.30259	7	8	9	4	7	6	9	9	10	8	10	5	0	0	0	4	0
889	1	1	7cd8c576-977f-4682-a14d-216114c0c99d	2025-08-30 06:47:46	2	5	2	nein	2	7	1	1	2025-08-30 07:06:35	159	18	9	9	1521	169	2112	234.667	143	3717	45899.3	0.85	18	2025-08-30 07:17:12	7	8	1	2.07944	2.19722	4	8	1	1	9	8	9	7	8	8	9	2	1	1	0	4	1
890	1	1	a1ac1418-eab4-4165-a52f-1a374142bb60	2025-08-30 07:54:42	2	8	3	nein	6	7	7	2	2025-08-30 08:10:52	160	20	10	10	2052	205.2	2264	226.4	144	2925	45899.3	0.85	16	2025-08-30 08:15:44	7	7	0	2.07944	2.07944	6	7	7	5	7	7	8	9	8	9	8	2	2	0	1	4	1
891	0	0	2258ef40-72c8-4198-a521-66dc77a9e723	2025-08-30 12:01:14
892	1	1	07fad5d8-3c6a-4d03-aba3-f1f1f9a8826e	2025-08-31 12:34:09	2	4	2	nein	7	7	1	2	2025-08-31 13:01:29	161	74	37	37	3321	89.7568	8479	229.162	145	3523	45900.5	0.75	34	2025-08-31 13:12:32	7	7	0	2.07944	2.07944	7	7	2	2	7	8	7	8	8	7	8	3	3	1	1	3	1
893	1	1	e11492c7-b08f-480b-a929-f0c4cb994586	2025-08-31 16:15:28	2	8	3	nein	7	6	6	6	2025-08-31 16:45:40	162	26	13	13	2951	227	2800	215.385	146	2676	45900.7	0.85	29	2025-08-31 16:54:33	6	7	1	1.94591	2.07944	7	7	7	7	8	8	8	10	10	10	9	1	0	0	0	4	0
894	0	0	2c885a8c-cd2d-47b4-9e88-a4b0d8442441	2025-09-01 10:52:36
895	0	0	ca5e404d-ef39-462a-97dd-075ce514acdc	2025-09-01 10:53:11	1	4	2	nein	5	5	2	2																5			1.79176
896	0	0	52e0369a-5cec-43dc-9ce6-16b64bce990e	2025-09-01 10:53:12
897	0	0	e738dee3-c337-4d20-8051-77c02775baa7	2025-09-01 11:05:38	1	8	3	nein	9	7	8	7																8			2.19722
898	0	0	f69e5025-c8b8-45ec-873d-6b9b5328706f	2025-09-01 11:16:20
899	0	0	2cd34ec2-fa18-4234-be31-fdb15a06e5a3	2025-09-01 11:26:19
900	0	0	81f65710-b0c1-4f6c-82dd-098ccb5353f5	2025-09-01 12:00:36
901	0	0	e5f57322-2b2e-445c-b7f2-a291934bae97	2025-09-01 12:08:55
902	0	0	c13fe0b6-5137-4a89-9316-bc4e3104bff6	2025-09-01 12:25:20	2	7	3	nein	3	0	7	0																7			2.07944
903	0	0	730e14db-a482-4781-9c27-a977a157d33d	2025-09-01 12:40:04
904	0	0	4db794b6-eda6-49fa-afe8-6af91edbf6c2	2025-09-01 12:49:56
905	0	0	a455c7dc-fb51-4126-af55-a6dbfba5638d	2025-09-01 13:04:42
906	0	0	12d42031-7151-430e-bd91-c4b1ff01b885	2025-09-01 14:17:41
907	0	0	f6103fce-5e13-4e3e-b8be-794dd7959398	2025-09-01 15:10:10
908	0	0	bb6dc13f-e64c-4461-a3df-27b7319f5c77	2025-09-01 15:18:19
909	1	1	53efa28b-4847-477d-9742-ff6478d098e2	2025-09-01 17:11:03	2	8	3	nein	8	8	9	8	2025-09-01 17:19:56	163	20	10	10	605	60.5	1923	192.3	147	2513	45901.7	0.85	9	2025-09-01 17:23:25	9	9	0	2.30259	2.30259	8	8	9	8	9	8	7	7	8	8	8	0	0	1	0	4	2
910	0	0	bae927a9-9fce-4220-ba4a-0da085448fe6	2025-09-01 17:27:43	2	5	2	nein	6	7	1	0																7			2.07944
911	0	0	0d3e6885-d5fb-42d0-b9c8-16e32451ebb9	2025-09-01 18:19:58
912	0	0	599ebc63-9a11-4275-b9e0-c2502d4d7bf5	2025-09-01 20:39:18
913	0	0	f21b4f51-04d3-4072-8dc9-f451c89329bf	2025-09-02 05:55:47
914	0	0	36acc055-7dc0-424f-8343-dd98f4491513	2025-09-02 08:12:49
915	1	1	0607f171-9338-4b53-b2b4-2e91e5aaf219	2025-09-02 08:38:11	2	4	2	nein	5	0	3	0	2025-09-02 08:49:26	164	11	6	5	906	151	1530	306	148	2947	45902.4	0.85	10	2025-09-02 08:52:24	0	2	2	0	1.09861	6	2	0	0	10	10	10	9	10	10	10	2	0	0	0	4	0
916	1	1	18330006-4349-4b40-b2c6-e26aae808322	2025-09-02 08:41:42	2	3	1	nein	4	5	3	3	2025-09-02 09:10:19	166	24	12	12	3645	303.75	3456	288	149	3899	45902.4	0.85	28	2025-09-02 09:14:20	4	7	3	1.60944	2.07944	7	7	3	3	10	10	10	10	10	9	10	0	0	0	0	4	1
917	0	0	45b5384c-cb20-4e66-b7e7-ada78ff249f3	2025-09-02 08:42:22	2	2	1	nein	5	5	8	5																5			1.79176
918	0	0	f8cae14a-640d-462b-a3a6-efdb2fa35a74	2025-09-02 08:43:03
919	0	0	a0f1370c-1301-4b29-9b58-3145d33d5916	2025-09-02 08:43:31	2	2	1	nein	6	3	0	0																6			1.94591
920	0	0	1461ebf2-4cdb-4451-b8d4-0b95566c262c	2025-09-02 08:45:25	1	2	1	nein	6	0	3	0																6			1.94591
921	0	0	10261f04-dda1-4240-be54-097994244800	2025-09-02 08:50:44
922	0	0	25d1f37f-1342-440f-88ef-a66c0aa27d41	2025-09-02 08:51:12
923	1	1	c66bab3a-54b2-4475-baa9-00f769718b97	2025-09-02 08:54:41	2	2	1	nein	5	6	1	0	2025-09-02 09:07:43	165	20	10	10	2058	205.8	2679	267.9	150	3082	45902.4	0.85	17	2025-09-02 09:16:10	5	5	0	1.79176	1.79176	5	5	1	0	4	3	3	5	5	2	3	7	5	3	0	1	2
924	1	1	f0d21620-18ae-48d1-a9aa-8cf4edf3d2a6	2025-09-02 08:56:13	2	2	1	nein	2	1	1	0	2025-09-02 09:22:42	167	18	9	9	1880	208.889	3398	377.556	151	3460	45902.4	0.82	25	2025-09-02 09:30:56	2	3	1	1.09861	1.38629	3	3	1	0	9	8	9	8	10	8	9	1	1	0	1	4	1
925	0	0	fc441af5-f713-42ea-830e-23a38423d0a2	2025-09-02 08:57:10
926	0	0	d5f31526-3368-43af-95b4-374fc0a5399f	2025-09-02 08:59:18	2	3	1	nein	3	3	3	3																3			1.38629
927	1	1	f897fce1-4232-46da-b8ce-9c924c0011a8	2025-09-02 09:11:21	2	3	1	nein	7	10	7	1	2025-09-02 09:22:52	168	15	8	7	1946	243.25	2094	299.143	152	3974	45902.4	0.85	12	2025-09-02 09:26:52	7	8	1	2.07944	2.19722	8	9	7	1	7	7	7	7	7	6	6	3	3	1	0	3	2
928	0	0	94823385-c19a-4409-b7df-b6cdf551ed52	2025-09-02 09:30:32
929	1	1	37892a56-a533-49d8-9080-5bc4ee18f28c	2025-09-02 09:31:41	2	7	3	nein	9	8	6	0	2025-09-02 09:43:25	170	28	14	14	1942	138.714	2035	145.357	153	45	45902.4	9999	11	2025-09-02 09:47:03	6	9	3	1.94591	2.30259	9	9	9	2	NA	NA	NA	NA	NA	NA	NA	NA	NA	0	0	4	0
930	1	1	e9208f85-513c-490d-a2b1-9f7bb65b5ffb	2025-09-02 09:32:31	1	7	3	nein	7	8	7	6	2025-09-03 19:09:33	194	20	10	10	2251	225.1	1798	179.8	178	3080	45903.8	0.85	16	2025-09-03 19:14:09	7	6	-1	2.07944	1.94591	7	7	6	6	10	10	10	10	10	10	10	2	0	0	0	3	1
931	0	0	24f2de1e-190b-44e5-b1f7-e975e031dc70	2025-09-02 09:33:23
932	1	1	6a09695d-7015-429d-a59d-782361bd5dc2	2025-09-02 10:05:54	1	3	1	nein	2	6	4	6	2025-09-02 10:17:46	171	18	9	9	3597	399.667	4424	491.556	155	3289	45902.4	0.82	12	2025-09-02 10:22:23	2	7	5	1.09861	2.07944	7	7	4	6	7	9	7	6	7	7	9	3	2	0	1	3	1
933	0	0	7c033a96-aab7-4392-a4ad-5b592fb5ed81	2025-09-02 10:12:16
934	1	1	a5d088fa-c7c2-4c1a-9fc5-c60b9b6048e3	2025-09-02 10:20:51	1	2	1	nein	2	0	1	0	2025-09-02 10:38:57	172	30	15	15	3137	209.133	4871	324.733	156	3260	45902.4	0.85	18	2025-09-02 10:42:52	2	4	2	1.09861	1.60944	4	2	2	1	8	8	8	7	7	7	8	1	1	0	0	4	1
935	0	0	6735732f-9ad1-46b4-8f80-8afb9ca4234b	2025-09-02 10:33:22	2	3	1	nein	4	0	4	5																4			1.60944
936	0	0	1c609e53-48fd-4bcf-bc16-722136a41637	2025-09-02 10:37:46
937	1	1	c91b3a32-168f-463d-88b0-9039ded6a09a	2025-09-02 11:15:06	1	3	1	nein	3	5	4	2	2025-09-02 11:31:14	173	20	10	10	2019	201.9	4077	407.7	157	2615	45902.5	0.82	16	2025-09-02 11:34:59	3	7	4	1.38629	2.07944	7	5	3	2	5	7	7	8	8	7	7	3	2	1	1	3	2
938	0	0	63e54417-111b-4e00-88e2-1d36ef70a909	2025-09-02 12:01:03
939	0	0	82e2f5dc-3cdb-4401-9a9a-9458318f5799	2025-09-02 12:02:16
940	0	0	b358f1c8-472e-41af-99ca-aa435d374f07	2025-09-02 12:09:41
941	0	0	8aa92bf5-1de6-4a28-8dcb-33d16d199655	2025-09-02 12:17:55	2	3	1	nein	6	3	1	7																6			1.94591
942	0	0	a097020c-f16f-4732-a26e-06a4f9905718	2025-09-02 12:32:18	2	3	1	nein	8	5	7	5	2025-09-02 12:53:57	174	10	5	5	148	29.6	729	145.8	158	168	45902.5	-9999	17		8			2.19722
943	0	0	8ca10fbd-7565-4393-b24f-c290511429d1	2025-09-02 12:48:32	2	7	3	nein	8	7	2	1																2			1.09861
944	0	0	da263501-2add-404e-bdd7-1467206e146a	2025-09-02 12:58:27	2	8	3	nein	4	4	2	0																2			1.09861
945	0	0	145895ac-3758-4a90-9d64-cd50f3f70346	2025-09-02 13:01:29
946	0	0	8656fb48-32c9-42bc-8b3d-b151b35790a5	2025-09-02 13:02:02
947	0	0	0d1aab27-da68-4021-a8c9-67158d73cae9	2025-09-02 13:08:12
948	1	1	3685e5c9-5854-466c-9ee1-6e3b586a95d9	2025-09-02 13:13:24	1	10	4	nein	7	8	6	8	2025-09-02 13:26:46	175	26	13	13	1434	110.308	2104	161.846	159	3499	45902.6	0.75	14	2025-09-02 13:32:35	8	8	0	2.19722	2.19722	6	8	6	8	8	9	9	9	9	7	8	1	1	0	1	3	2
949	0	0	d51a2823-5bcf-4daa-ada7-336ee3c9a631	2025-09-02 13:13:37
950	0	0	bb87fe75-3a19-4924-b9cd-ad873ec8876f	2025-09-02 13:52:40	2	8	3	nein	7	8	6	2																6			1.94591
951	1	1	07162db4-bc3b-4b5a-a811-85ada14b50bf	2025-09-02 13:54:48	1	8	3	nein	7	4	3	6	2025-09-02 14:01:30	177	24	12	12	938	78.1667	2206	183.833	162	2929	45902.6	0.85	6	2025-09-02 14:04:16	3	8	5	1.38629	2.19722	6	6	8	7	9	8	8	8	9	8	9	2	0	0	0	3	1
952	0	0	de4a4597-0566-462e-9716-408e08055ec1	2025-09-02 13:59:55
953	0	0	a5d67693-3eb2-466d-819f-61582b4184a9	2025-09-02 14:03:07
954	0	0	55f9459d-2bef-4559-9e85-d6a07cdcceab	2025-09-02 14:17:29
955	0	0	a49ce797-969c-472f-bf8f-11e23921e0ae	2025-09-02 14:20:51	2	8	3	nein	7	8	6	4																6			1.94591
956	0	0	ea07dfc1-aa68-48a9-88ef-fc2d119428a4	2025-09-02 14:26:43
957	1	1	b68be1e0-61a9-4f8e-b182-bc44afff2380	2025-09-02 14:30:23	2	7	3	nein	7	8	10	6	2025-09-02 14:53:18	178	43	22	21	2124	96.5455	2165	103.095	163	2736	45902.6	0.85	23	2025-09-02 14:57:34	10	7	-3	2.3979	2.07944	8	9	7	6	8	8	8	10	9	8	9	2	0	0	0	3	1
958	0	0	814fb38e-a19f-414e-b4ac-b13cd80ea6cc	2025-09-02 14:37:34	2	8	3	nein	7	6	5	5																5			1.79176
959	0	0	4a8650af-4c05-4334-84f1-536f29a4f259	2025-09-02 14:54:32
960	0	0	1bdb0ead-52f4-4cc2-9f3f-32ca93659de4	2025-09-02 15:01:34
961	0	0	05d368f6-0e1a-4e2a-838e-b49680a00cde	2025-09-02 15:04:01
962	1	1	f8714a1d-b9c5-42d8-a928-e14ccc59f035	2025-09-02 15:09:30	2	8	3	nein	5	5	5	5	2025-09-02 15:27:16	179	16	8	8	1861	232.625	2243	280.375	164	3418	45902.6	0.85	18	2025-09-02 15:29:42	5	5	0	1.79176	1.79176	5	5	5	5	8	8	8	8	8	7	6	6	6	1	1	3	1
963	0	0	384b259e-9782-4099-96dc-04e1dbbf9711	2025-09-02 15:39:56
964	0	0	51189afd-a8e4-4ee2-a6ab-a7eb67b9b24c	2025-09-02 15:47:18
965	0	0	0967f9e9-6b75-485b-8924-59cde56e439d	2025-09-02 16:38:22
966	0	0	6857d5f1-882a-46cc-802c-6e19d82e84f5	2025-09-03 01:36:09
967	0	0	a289c85c-49f4-4959-b724-5a31f5f60ce5	2025-09-03 06:53:29	1	8	3	nein	7	7	9	2																9			2.30259
968	0	0	ad30981b-c468-4e31-8322-0989207f9262	2025-09-03 07:31:51
969	1	1	a30f741c-f3db-4afb-afb2-ad652ef3b048	2025-09-03 08:16:52	2	2	1	nein	4	4	0	0	2025-09-03 08:32:56	182	30	15	15	1542	102.8	3524	234.933	166	3147	45903.4	0.85	17	2025-09-03 08:38:27	4	5	1	1.60944	1.79176	5	5	0	1	10	10	10	10	10	9	10	0	0	0	1	4	1
970	0	0	740b5dd8-8882-4d5e-a194-15e480676466	2025-09-03 08:17:12
971	0	0	dcb5dc58-8a23-4742-b3e7-43ee0a7ad86d	2025-09-03 08:17:17	2	2	1	nein	7	5	4	2																7			2.07944
972	0	0	845339f7-4ac3-4a3e-a522-f2dbc34c3c4a	2025-09-03 08:17:54
973	0	0	32f5ab79-d5d5-42eb-acaf-c628fecccb28	2025-09-03 08:19:47	1	3	1	nein	4	4	3	2																4			1.60944
974	0	0	5acfadb3-ff94-4bf5-a02f-ec9c8f4c8915	2025-09-03 08:22:10	2	3	1	nein	6	5	3	3																6			1.94591
975	0	0	24665367-2d8b-4a29-88ec-f175190306df	2025-09-03 08:27:41	2	6	3	nein	4	6	0	0																0			0
976	0	0	869663f1-dee9-45d4-8b76-2da0ea108344	2025-09-03 08:33:38
977	1	1	3580cd0d-7ed5-4207-a343-48824e7effb2	2025-09-03 08:35:32	3	3	1	nein	7	3	2	4	2025-09-03 09:02:25	183	14	7	7	3161	451.571	3201	457.286	167	3654	45903.4	0.85	30	2025-09-03 09:21:51	7	6	-1	2.07944	1.94591	6	5	3	4	8	9	9	9	8	5	9	2	1	2	1	3	2
978	1	1	46a0418d-052b-40ee-a971-f84f3c8ab04b	2025-09-03 08:42:47	1	2	1	nein	2	2	2	2	2025-09-03 09:50:32	185	16	8	8	1880	235	3387	423.375	169	3219	45903.4	0.78	68	2025-09-03 09:59:15	2	5	3	1.09861	1.79176	5	5	5	5	9	9	9	9	10	10	10	1	1	0	0	4	1
979	0	0	cf3b3458-3d87-4d65-a6e9-5ce88b4b0bb2	2025-09-03 08:54:40	0	4	2	nein	5	3	3	0																3			1.38629
980	0	0	5b91f0e3-a9e7-4ebc-b6ed-9c0ddc24d2b6	2025-09-03 08:58:57	3	3	1	nein	2	1	0	1																2			1.09861
981	1	1	4a94eaab-15c2-470d-a040-00f91994fc68	2025-09-03 09:02:06	2	2	1	nein	3	4	1	2	2025-09-03 09:24:38	184	14	7	7	1638	234	2741	391.571	168	3208	45903.4	0.88	17	2025-09-03 09:27:58	3	4	1	1.38629	1.60944	4	5	2	3	9	9	9	9	9	8	8	2	2	0	0	3	1
982	0	0	2495485f-7ae2-4c3c-a8a5-79a68b275c8c	2025-09-03 09:12:53	2	3	1	nein	4	3	8	2																4			1.60944
983	0	0	0296712f-738a-470f-b157-22d4d2b1315f	2025-09-03 09:41:59
984	0	0	ef802a0d-3bae-4a35-bf71-ae25bd7c74ae	2025-09-03 09:42:12
985	0	0	78a9f8e2-7fdb-4da3-bc55-8f9823642b94	2025-09-03 09:42:16
986	0	0	146db381-54a3-4e17-987c-b158187a18e4	2025-09-03 09:42:37
987	0	0	d6aa615a-e2da-4216-b537-51bc25fdbf02	2025-09-03 09:44:48
988	1	1	a7bd3b65-7b17-4ba3-b3ca-6b724ff853cc	2025-09-03 09:47:41	2	4	2	nein	6	5	6	2	2025-09-03 10:08:39	186	20	10	10	2393	239.3	2737	273.7	170	3535	45903.4	0.85	22	2025-09-03 10:15:48	5	7	2	1.79176	2.07944	8	7	0	0	8	9	9	10	10	10	10	0	0	0	0	4	0
989	0	0	0687cf67-74e4-4215-a7d9-323f1b194161	2025-09-03 09:52:35
990	0	0	a9f562dd-070d-487c-ae0a-14a4d980d5a9	2025-09-03 09:58:48
991	0	0	4f10828b-cd1b-485e-a865-38e1fba8bd28	2025-09-03 09:59:41	2	6	3	nein	8	8	7	0																7			2.07944
992	1	1	2cd1f255-75bc-4b24-89c9-2b54c070ca7a	2025-09-03 10:13:02	1	3	1	nein	5	6	2	7	2025-09-03 10:27:39	187	18	9	9	2215	246.111	3354	372.667	171	3485	45903.4	0.85	15	2025-09-03 10:31:46	5	8	3	1.79176	2.19722	8	8	2	5	8	9	8	10	10	9	10	2	0	0	0	4	1
993	1	1	327dae28-24bc-428a-bd6c-99443cd07b79	2025-09-03 10:41:12	1	6	3	nein	10	8	8	5	2025-09-03 10:46:22	188	24	12	12	670	55.8333	2666	222.167	172	3915	45903.4	0.75	5	2025-09-03 10:53:30	8	9	1	2.19722	2.30259	9	8	9	5	7	7	9	9	8	8	8	6	2	0	0	3	1
994	0	0	5dcde861-50dc-4fcd-ad11-4b99c886e9e5	2025-09-03 11:19:13
995	0	0	a3b69306-6d37-4c98-9b14-3acc1c1dce21	2025-09-03 11:45:48
996	0	0	0fe97f31-d9cb-4646-ad24-3fa1250c72ff	2025-09-03 12:22:03
997	0	0	5904e91f-273c-4803-b5d2-d9f81ef9adb1	2025-09-03 12:38:57
998	0	0	614c2a17-c104-45c3-bb1e-d97a2adbe1b3	2025-09-03 13:19:13	2	9	4	nein	6	6	7	0																0			0
999	1	1	bb5c76d7-5cd9-42ac-9c50-aa04740ebb6b	2025-09-03 13:33:06	2	4	2	nein	4	7	1	0	2025-09-03 13:48:45	191	28	14	14	6288	449.143	4717	336.929	175	3347	45903.6	0.85	15	2025-09-03 13:51:47	7	3	-4	2.07944	1.38629	2	3	0	0	8	9	9	9	9	8	10	0	0	1	0	3	1
1000	0	0	019bf834-0581-4d8d-a307-fb63f32ed3e4	2025-09-03 13:34:00	2	7	3	nein	7	6	3	1																3			1.38629
1001	0	0	fdfc0a1f-6810-43d7-821b-746073dbd53c	2025-09-03 13:34:25
1002	0	0	b28d00ca-7100-4a8f-9bcc-0b21cb970c84	2025-09-03 13:37:03
1003	1	1	ddba5b92-7720-45ba-9861-cfdbc2a8e204	2025-09-03 13:50:27	2	4	2	nein	3	7	1	0	2025-09-03 14:03:51	192	22	11	11	1522	138.364	2109	191.727	176	3265	45903.6	0.84	13	2025-09-03 14:08:30	7	7	0	2.07944	2.07944	5	7	0	0	7	9	9	8	9	8	9	1	0	1	1	3	1
1004	0	0	4146439b-c3ff-4a73-b6d1-bca6ec3cfa55	2025-09-03 14:47:16
1005	0	0	525747cf-968c-44c3-926b-2401c67b0533	2025-09-03 15:14:03
1006	0	0	a3187a50-d6ab-4fc3-936e-0cdbb43781bd	2025-09-03 15:50:13
1007	0	0	f230ca38-2373-4f23-a2f2-b16029a0c000	2025-09-03 15:52:31
1008	0	0	924a6f98-d731-49ee-a69c-81ac77bd9c09	2025-09-03 15:59:46
1009	0	0	05ef16cd-4eb9-41a0-a035-b1a09f78d25d	2025-09-03 16:00:47	1	3	1	nein	7	7	5	3																7			2.07944
1010	0	0	d613330a-296e-4b16-afef-48a987444d2e	2025-09-03 16:48:58	2	3	1	nein	3	6	1	2																3			1.38629
1011	0	2	6037e238-9f51-49a3-a03b-c554c4d86a68	2025-09-03 18:47:51	2	5	2	nein	4	5	3	2	2025-09-03 18:57:30	193	14	7	7	1274	182	1836	262.286	177	3265	45903.8	0.85	8	2025-09-03 19:00:51	5	NA		1.79176		NA	NA	NA	NA	8	7	7	8	7	7	7	3	3	1	1	3	2
1012	1	1	4ec5ef3d-39ff-4f22-b61c-38f9bcaff7b1	2025-09-03 18:51:34	2	3	1	nein	8	6	7	5	2025-09-03 19:13:51	195	14	7	7	2158	308.286	3012	430.286	179	3358	45903.8	0.85	24	2025-09-03 19:21:32	8	8	0	2.19722	2.19722	8	8	7	5	9	10	10	9	9	9	10	0	0	0	0	4	1
1013	0	0	2ab29177-eb18-4162-b5d6-81268b73de60	2025-09-03 19:41:45
1014	0	0	d08d1722-d994-4211-aabe-263baa111dba	2025-09-03 21:01:28	1	7	3	nein	6	8	9	7																9			2.30259
1015	0	0	f4916b40-ed95-488b-bf67-8c426b1d9f8f	2025-09-04 02:27:35
1016	0	0	f06df750-e2e5-43d9-807d-53e1f43d6e2a	2025-09-04 06:41:51	2	3	1	nein	5	7	3	0																5			1.79176
1017	0	0	bf94aafa-6ca5-492f-b21c-fbca573d12ce	2025-09-04 07:37:14
1018	0	0	96867f2e-6c56-48b9-a7ea-5b71448c7855	2025-09-04 08:31:09
1019	0	0	5864715b-fc57-4e31-96f6-44a86fa33367	2025-09-04 09:00:44
1020	0	0	59eef575-d2d6-4535-b902-53fdb1db2a37	2025-09-04 09:27:00
1021	0	2	bba3cbe4-6b91-4af9-9b81-d8b533c6a2ac	2025-09-04 10:30:26	1	8	3	nein	8	8	5	5	2025-09-04 11:09:42	196	40	20	20	4524	226.2	3990	199.5	180	2963	45904.5	0.83	39		5			1.79176
1022	1	1	af085c9a-966d-41e8-afac-616bce15133c	2025-09-04 11:04:10	2	9	4	nein	7	7	7	7	2025-09-04 11:24:25	197	16	8	8	1844	230.5	1367	170.875	181	3970	45904.5	0.88	20	2025-09-04 11:31:43	7	8	1	2.07944	2.19722	7	7	7	8	10	10	10	10	10	9	10	0	0	1	0	4	1
1023	0	0	a6833b5c-37ec-4f44-a8bb-0bb6b3066d98	2025-09-04 12:06:53
1024	0	2	db2fbf12-6121-4a28-8d84-9bb778ab59e6	2025-09-04 12:43:44	1	4	2	nein	6	5	4	6	2025-09-04 12:47:09	198	10	5	5	358	71.6	886	177.2							5			1.79176
1025	0	0	1da0bb5e-b092-4aa5-8713-fdfbe2e62fcf	2025-09-04 13:42:08	2	8	3	nein	10	3	6	8																6			1.94591
1026	0	0	851b0ecf-99b8-43f9-a98a-0664855f1ec1	2025-09-04 14:53:22
1027	0	0	c480fdc8-f6bc-4dfd-baa9-3d7c156b570b	2025-09-04 15:19:07
1028	1	1	252c689a-86ef-4114-b65c-725ea6787bb4	2025-09-04 15:30:52	2	8	3	nein	8	6	9	7	2025-09-04 15:38:40	199	18	9	9	970	107.778	1806	200.667	182	3554	45904.7	0.88	7	2025-09-04 15:42:17	9	9	0	2.30259	2.30259	8	9	9	8	10	9	9	10	10	9	9	0	0	0	0	4	1
1029	1	1	31fc94a6-ac84-4ea5-a2cd-fe55ff82b502	2025-09-04 15:39:17	1	3	1	nein	5	3	4	8	2025-09-04 16:06:19	200	24	12	12	2773	231.083	3460	288.333	183	2948	45904.7	0.85	28	2025-09-04 16:11:42	5	6	1	1.79176	1.94591	6	5	4	7	9	9	9	9	9	9	9	0	0	0	0	4	0
1030	0	0	cbf748ed-60a8-41c1-b487-ca36d5bbc17a	2025-09-04 16:26:17
1031	0	0	609e9067-df95-4862-a219-eb25fe3b731a	2025-09-04 16:28:13
1032	1	1	2fab49c9-0388-40d2-aea8-bd5c80fcc4f3	2025-09-04 16:37:49	2	2	1	nein	1	3	3	3	2025-09-04 17:02:58	201	16	8	8	1832	229	2232	279	184	3374	45904.7	0.85	25	2025-09-04 17:09:24	1	5	4	0.693147	1.79176	5	5	4	3	7	8	8	8	8	8	8	2	0	0	0	4	0
1033	0	0	6ff7eaff-9802-4d88-8bd8-068a48c120ea	2025-09-04 16:48:07
1034	0	2	a894895f-7d22-4bb4-8110-0791211376a2	2025-09-04 17:04:16	2	2	1	nein	6	2	1	0	2025-09-04 17:26:53	202	11	6	5	2560	426.667	2526	505.2							6			1.94591
1035	0	0	1f4e82d1-5bfb-4e5b-a788-2bf4f890f69d	2025-09-04 17:21:37
1036	0	0	fe94efa5-6c35-49d4-b08c-a448282f2e13	2025-09-04 18:00:56
1037	0	0	778149a7-8778-4b52-8a2f-f36de5b3c076	2025-09-04 19:58:01
1038	0	0	1772a253-1e74-4564-aa66-a22907f86371	2025-09-04 20:42:00
1039	0	0	8cd83549-403e-422d-8e38-be7d56800ffe	2025-09-04 20:42:16
1040	1	1	7965b30d-5e3d-4766-bb39-aad242408d37	2025-09-04 21:27:45	1	3	1	nein	7	3	5	1	2025-09-04 21:49:29	204	22	11	11	2425	220.455	3203	291.182	186	2871	45904.9	0.75	23	2025-09-04 21:56:37	7	7	0	2.07944	2.07944	7	3	3	3	7	8	6	8	8	7	9	2	2	0	0	3	1
1041	0	0	94dee1f3-d5fd-4fe6-a964-72c84b99faf0	2025-09-04 22:19:59
1042	0	0	8ee40053-ceca-4c6f-af23-a78ccb0e1c49	2025-09-04 23:20:14
1043	1	1	476156db-5253-4e5f-a07a-1df584ab5e33	2025-09-05 05:41:08	2	2	1	nein	6	6	5	5	2025-09-05 06:01:40	205	16	8	8	2343	292.875	3996	499.5	187	2883	45905.3	0.85	19	2025-09-05 06:06:34	6	7	1	1.94591	2.07944	7	6	5	6	6	6	6	8	8	7	7	6	4	1	0	4	1
1044	0	0	9e4097d4-9043-4af6-9065-e1120065a35a	2025-09-05 08:35:51
1045	1	1	e8254191-456c-45d6-ac47-82b9bd1badd1	2025-09-05 11:47:58	2	3	1	nein	7	5	7	5	2025-09-05 12:04:15	206	14	7	7	1137	162.429	2415	345	188	3309	45905.5	0.65	15	2025-09-05 12:06:36	7	7	0	2.07944	2.07944	7	6	7	5	7	9	9	9	9	9	9	1	0	NA	NA	NA	NA
1046	0	0	3cf7ebb1-f7c2-45fd-8153-46f4ca45c7d2	2025-09-05 15:11:41
1047	0	0	d4a60c68-7476-42c0-9b55-1d4cb4ab117c	2025-09-06 14:19:47
1048	0	0	8bbe4504-be02-4365-aaa5-2e8b67c231bc	2025-09-07 07:23:23
1049	0	0	ddf5c25b-7a13-42cf-ab64-ec783de41a4b	2025-09-08 07:08:26	1	3	1	nein	4	2	2	1																4			1.60944
1050	0	2	6112f0a8-aee0-49dd-ae2f-fc4a24a9f189	2025-09-08 08:55:46	1	2	1	nein	7	2	4	2	2025-09-08 17:20:14	208	8	4	4	1019	254.75	1201	300.25	190	2973	45908.7	0.85	8		7			2.07944
1051	0	0	47e23204-f171-4a74-8c7d-ba8b0aa7999b	2025-09-08 10:10:56
1052	0	0	680fa5c1-3bd7-444b-a574-313d7146f240	2025-09-08 17:02:13
1053	1	1	fe6add4e-abff-4a2b-bce3-fd77235fd4b1	2025-09-08 17:02:52	1	4	2	nein	5	5	2	5	2025-09-08 17:23:48	209	34	17	17	1220	71.7647	3478	204.588	191	3889	45908.7	0.85	21	2025-09-08 17:34:40	5	7	2	1.79176	2.07944	7	7	2	5	7	8	8	9	9	6	9	3	2	1	3	3	2
1054	0	0	d0263809-f718-407b-89c4-60132d000b3f	2025-09-08 22:35:55
1055	0	0	d3aa55bc-21ba-4769-ac10-9b8abd993e25	2025-09-09 11:12:53
1056	0	0	5e00a539-3853-4797-b70e-c6da0cda8dac	2025-09-09 11:13:04
1057	0	0	7f71d071-4356-4622-a280-16017cd039ba	2025-09-09 11:13:06
1058	1	1	53fa908d-3381-4fd7-a2dd-cee717287345	2025-09-09 11:13:22	2	3	1	nein	5	3	3	1	2025-09-09 11:26:27	210	17	9	8	2431	270.111	3575	446.875	192	3465	45909.5	0.85	14	2025-09-09 11:30:05	5	4	-1	1.79176	1.60944	4	3	3	1	7	9	9	9	9	8	10	0	0	2	2	2	2
1059	0	0	e8324030-aaf6-4a1c-b973-3b7007f23c0c	2025-09-09 11:14:53
1060	1	1	1925cf9a-a484-4fe8-b3de-8876007ec194	2025-09-09 11:16:03	2	8	3	nein	6	6	3	7	2025-09-09 11:34:25	212	22	11	11	3227	293.364	2081	189.182	194	3065	45909.5	0.85	19	2025-09-09 11:37:47	3	5	2	1.38629	1.79176	6	6	5	7	7	8	7	5	5	5	8	2	2	1	1	3	1
1061	1	1	9d3819ce-01bd-41da-a0f3-9def22e57717	2025-09-09 11:16:08	2	2	1	nein	7	7	6	4	2025-09-09 11:46:16	213	18	9	9	2841	315.667	4002	444.667	195	3848	45909.5	0.88	27	2025-09-09 11:50:23	7	8	1	2.07944	2.19722	8	8	6	5	9	9	10	8	8	8	10	1	1	1	0	4	1
1062	1	1	daf38fc9-a60b-4eb7-961e-a2a9e606fe33	2025-09-09 11:16:39	2	3	1	nein	5	5	5	5	2025-09-09 11:28:46	211	26	13	13	1526	117.385	3092	237.846	193	3263	45909.5	0.8	12	2025-09-09 11:31:30	5	5	0	1.79176	1.79176	5	5	5	5	7	7	7	7	7	4	7	2	2	1	1	3	1
1063	0	0	dc4ba77b-f926-4eb3-bed7-142d8ff8d4d6	2025-09-09 11:16:50
1064	0	0	5b14fc11-490f-4f73-a532-3e00d1457942	2025-09-09 11:18:14	2	3	1	nein	4	5	3	6																4			1.60944
1065	0	0	69020555-fc02-4277-9314-2a41166fe1b7	2025-09-09 11:23:56	1	2	1	nein	2	0	0	1																2			1.09861
1066	0	0	16648a39-1eae-4bba-b835-affaaadc67c0	2025-09-09 11:29:25
1067	1	1	bcb56c0a-bdc8-4257-b67d-baa64e090f8a	2025-09-09 11:30:16	1	3	1	nein	6	8	5	7	2025-09-09 13:01:57	214	12	6	6	577	96.1667	1189	198.167	196	2961	45909.6	0.75	110	2025-09-09 13:41:52	6	9	3	1.94591	2.30259	9	7	5	7	7	7	7	9	9	9	7	5	4	0	0	4	1
1068	0	0	828dc185-4ed6-4d94-897a-21d605728854	2025-09-09 11:33:37
1069	0	0	9a78b820-3bd9-4db5-bd9a-0d06f7231a1a	2025-09-09 11:46:40
1070	0	0	f7c65b26-6c2b-4a6f-aa3d-0dee2945e2b4	2025-09-09 11:58:24
1071	0	0	ff628df8-231b-4b87-8c72-e20061d4a150	2025-09-09 12:01:17
1072	0	0	122379cd-1025-436f-8575-09c0b9d093b3	2025-09-09 12:08:56
1073	0	0	7db11bc8-0616-4310-ad8a-c665797691b8	2025-09-09 12:09:53	2	3	1	nein	2	4	0	1																2			1.09861
1074	1	1	f2972bec-67d9-48fe-bd1a-57008909e8be	2025-09-09 14:51:04	2	2	1	nein	7	5	5	2	2025-09-09 15:09:43	215	28	14	14	2408	172	4247	303.357	197	3005	45909.6	0.85	19	2025-09-09 15:13:06	7	7	0	2.07944	2.07944	7	3	5	2	8	8	8	5	3	3	10	1	0	1	0	3	1
1075	0	0	0301b5ab-42d4-445e-b382-812a7de41b0f	2025-09-09 14:53:53	2	2	1	nein	6	7	5	3																6			1.94591
1076	0	0	304b5cd5-e6da-40ae-822c-174c7c5bfa21	2025-09-09 15:49:52	2	7	3	nein	3	7	5	0																5			1.79176
1077	0	0	78ecf209-46d9-4a37-b3d4-eacc71f0dd45	2025-09-09 15:51:52
1078	0	0	5c6b297d-cb5d-47ef-9b6f-d20c20e4a96a	2025-09-09 15:52:35
1079	0	0	c8a62423-1238-41e9-bad6-dd238f460cc8	2025-09-09 15:55:48	1	3	1	nein	6	6	2	1																6			1.94591
1080	0	0	903db2cc-a043-44dc-a65e-1f1116c5de9d	2025-09-09 16:12:10
1081	0	2	88afbb79-dbe9-4fd2-aed5-195b40c6abf3	2025-09-09 16:31:24	2	2	1	nein	4	2	2	1	2025-09-09 16:44:24	216	18	9	9	1450	161.111	3179	353.222							4			1.60944
1082	0	0	3df8c817-a0d4-490a-9932-45332be4dc49	2025-09-09 19:42:00
1083	0	0	031ac927-a3dd-44de-93c8-5e27c743a098	2025-09-10 06:21:30	2	2	1	nein	4	6	3	8																4			1.60944
1084	0	0	09c1f251-0544-4a6c-a9d2-97bea592784f	2025-09-10 17:23:08
1085	1	1	baccd721-98dc-4283-927b-1a943198c470	2025-09-10 17:23:14	1	4	2	nein	3	6	3	7	2025-09-10 17:41:41	217	20	10	10	1473	147.3	2488	248.8	198	3207	45910.7	0.92	18	2025-09-10 17:44:42	6	5	-1	1.94591	1.79176	6	5	3	6	7	7	8	8	8	7	7	5	3	1	3	3	1
1086	0	0	7e76deb0-f52a-4c4c-abba-b84656ea1fe2	2025-09-10 18:37:07
1087	0	0	4c4f91be-1b34-4fd9-aaeb-f4fd817ddddb	2025-09-10 19:29:42
1088	1	1	912e4ce6-71f0-4357-8ab2-368fb588dd4f	2025-09-10 21:33:31	1	5	2	nein	7	8	7	9	2025-09-10 22:27:54	218	44	22	22	1672	76	4580	208.182	199	3097	45910.9	0.83	14	2025-09-10 22:33:44	8	9	1	2.19722	2.30259	8	9	8	9	9	9	9	10	9	8	10	1	1	0	1	4	1
1089	0	0	17f4d8e8-c01f-46e5-be72-8420b5070821	2025-09-11 14:22:47
1090	0	0	2bda82c1-3464-4db2-8757-f8696267b4ce	2025-09-12 05:11:48
1091	0	0	c4d40beb-41ef-448c-bf93-bdd4b202b1cf	2025-09-12 09:27:37
1092	0	0	509bcad2-c878-4a29-ae3d-c71fdb2bd64f	2025-09-12 16:33:27
[truncated: 33 more columns]
